# Supplementary material for: Melatonin Regulates Root Architecture by Modulating Auxin Response in Rice
Source: Front Plant Sci. 2017 Feb 7;8:134. doi: 10.3389/fpls.2017.00134 (PMC5293752; doi:10.3389/fpls.2017.00134)
Supplement: Supplementary Table 2 — Differentially expressed genes. [file Table2.XLSX]

## Sheet: K1-K8
Cluster1(K1)	Cluster2(K2)	Cluster3(K3)	Cluster4(K4)	Cluster5(K5)	Cluster6(K6)	Cluster7(K7)	Cluster8(K8)
LOC_Os04g58734	LOC_Os01g67980	LOC_Os11g15250	LOC_Os04g37820	LOC_Os05g45100	LOC_Os11g14900	LOC_Os10g34020	LOC_Os04g46630
LOC_Os08g10250	LOC_Os02g52710	LOC_Os12g12600	LOC_Os01g22249	LOC_Os04g27060	LOC_Os11g25780	LOC_Os09g20220	LOC_Os04g10000
LOC_Os08g10244	LOC_Os09g39090	LOC_Os10g40460	LOC_Os01g19330	LOC_Os07g23570	LOC_Os07g34520	LOC_Os03g44170	LOC_Os02g36810
LOC_Os04g39320	LOC_Os01g37000	LOC_Os10g40480	LOC_Os10g07556	LOC_Os09g27260	LOC_Os05g45130	LOC_Os01g45110	LOC_Os01g55940
LOC_Os11g41034	LOC_Os09g35010	LOC_Os10g40470	LOC_Os10g06090	LOC_Os07g23410	LOC_Os02g11790	LOC_Os11g14910	LOC_Os10g37110
LOC_Os04g57830	LOC_Os09g26440	LOC_Os07g28480	LOC_Os01g41420	LOC_Os11g29420	LOC_Os10g10880	LOC_Os01g37630	LOC_Os12g44110
LOC_Os02g54640	LOC_Os06g07250	LOC_Os12g12580	LOC_Os07g42070	LOC_Os04g09920	LOC_Os03g07940	LOC_Os09g32000	LOC_Os01g12070
LOC_Os09g23570	LOC_Os03g16600	LOC_Os06g37010	LOC_Os01g09220	LOC_Os06g34870	LOC_Os12g33120	LOC_Os11g42989	LOC_Os01g45520
LOC_Os11g16924	LOC_Os01g50420	LOC_Os02g53130	LOC_Os06g05960	LOC_Os06g31090	LOC_Os03g22210	LOC_Os09g23560	LOC_Os12g36830
LOC_Os10g32810	LOC_Os04g09604	LOC_Os05g06140	LOC_Os03g52410	LOC_Os01g66900	LOC_Os05g11320	LOC_Os12g05860	LOC_Os12g36850
LOC_Os04g11400	LOC_Os12g29605	LOC_Os10g18870	LOC_Os03g55776	LOC_Os04g10160	LOC_Os01g25280	LOC_Os07g46860	LOC_Os07g44110
LOC_Os05g05600	LOC_Os08g19670	LOC_Os05g13320	LOC_Os02g40710	LOC_Os10g31780	LOC_Os05g49850	LOC_Os10g38340	LOC_Os11g16940
LOC_Os03g57680	LOC_Os05g43120	LOC_Os03g07510	LOC_Os03g64330	LOC_Os01g10640	LOC_Os11g06980	LOC_Os10g38610	LOC_Os04g39980
LOC_Os02g46030	LOC_Os06g43410	LOC_Os01g70970	LOC_Os09g17152	LOC_Os01g43774	LOC_Os06g21240	LOC_Os09g34250	LOC_Os06g43080
LOC_Os04g11390	LOC_Os04g35750	LOC_Os01g50680	LOC_Os08g31090	LOC_Os01g38110	LOC_Os02g30910	LOC_Os01g49720	LOC_Os05g38940
LOC_Os02g19550	LOC_Os01g63200	LOC_Os04g21130	LOC_Os01g11730	LOC_Os04g26920	LOC_Os12g18960	LOC_Os10g38150	LOC_Os05g45410
LOC_Os06g03930	LOC_Os05g47960	LOC_Os05g33430	LOC_Os01g17214	LOC_Os07g07440	LOC_Os02g14180	LOC_Os10g38350	LOC_Os10g07510
LOC_Os08g43490	LOC_Os01g63190	LOC_Os07g36750	LOC_Os09g24370	LOC_Os02g16270	LOC_Os04g53540	LOC_Os03g17480	LOC_Os02g45280
LOC_Os02g06950	LOC_Os06g14420	LOC_Os01g25030	LOC_Os09g35850	LOC_Os01g51780	LOC_Os02g47390	LOC_Os03g16030	LOC_Os01g44960
LOC_Os04g27340	LOC_Os04g52090	LOC_Os09g24840	LOC_Os12g08760	LOC_Os10g39660	LOC_Os11g14080	LOC_Os02g40500	LOC_Os07g35280
LOC_Os10g22630	LOC_Os02g45780	LOC_Os11g33270	LOC_Os03g04680	LOC_Os09g28160	LOC_Os07g26100	LOC_Os06g11290	LOC_Os01g45250
LOC_Os02g09200	LOC_Os05g14220	LOC_Os02g41904	LOC_Os02g38230	LOC_Os07g23430	LOC_Os09g39720	LOC_Os11g31060	LOC_Os03g03480
LOC_Os08g07340	LOC_Os07g01410	LOC_Os06g40180	LOC_Os01g22680	LOC_Os01g42380	LOC_Os01g10400	LOC_Os06g34530	LOC_Os10g38450
LOC_Os12g08580	LOC_Os01g74040	LOC_Os08g08960	LOC_Os12g31200	LOC_Os02g32770	LOC_Os11g05760	LOC_Os01g28970	LOC_Os08g37970
LOC_Os02g40240	LOC_Os06g17410	LOC_Os06g08120	LOC_Os07g45370	LOC_Os11g14380	LOC_Os08g42470	LOC_Os03g16020	LOC_Os09g23780
LOC_Os11g09020	LOC_Os05g50180	LOC_Os01g65830	LOC_Os02g08270	LOC_Os04g10010	LOC_Os01g65904	LOC_Os03g14180	LOC_Os05g42150
LOC_Os01g02750	LOC_Os01g04330	LOC_Os05g41970	LOC_Os06g06000	LOC_Os07g02610	LOC_Os12g33150	LOC_Os03g16920	LOC_Os03g23940
LOC_Os03g29970	LOC_Os04g37990	LOC_Os10g24690	LOC_Os02g02190	LOC_Os11g13970	LOC_Os10g31490	LOC_Os01g27210	LOC_Os11g44500
LOC_Os07g08160	LOC_Os04g43560	LOC_Os10g32160	LOC_Os03g15320	LOC_Os08g07070	LOC_Os11g07090	LOC_Os12g05840	LOC_Os07g47230
LOC_Os01g11790	LOC_Os01g17050	LOC_Os01g65950	LOC_Os11g07240	LOC_Os12g25370	LOC_Os08g39370	LOC_Os04g46970	LOC_Os01g45510
LOC_Os08g43390	LOC_Os01g28790	LOC_Os03g12990	LOC_Os06g05990	LOC_Os05g48680	LOC_Os11g13750	LOC_Os10g23240	LOC_Os06g44100
LOC_Os07g42730	LOC_Os06g13560	LOC_Os08g07170	LOC_Os01g67820	LOC_Os02g53250	LOC_Os10g04050	LOC_Os10g38160	LOC_Os03g10100
LOC_Os07g38480	LOC_Os02g45710	LOC_Os07g01840	LOC_Os09g23300	LOC_Os04g09900	LOC_Os06g24070	LOC_Os03g17470	LOC_Os06g35060
LOC_Os02g40784	LOC_Os02g37480	LOC_Os04g25380	LOC_Os10g10620	LOC_Os06g09990	LOC_Os05g23350	LOC_Os07g41070	LOC_Os06g40780
LOC_Os07g28250	LOC_Os02g04130	LOC_Os05g12640	LOC_Os06g35630	LOC_Os02g12090	LOC_Os04g13140	LOC_Os10g36580	LOC_Os07g35700
LOC_Os12g31540	LOC_Os02g32580	LOC_Os08g27020	LOC_Os05g44940	LOC_Os05g45090	LOC_Os03g54130	LOC_Os08g05970	LOC_Os04g03164
LOC_Os01g09150	LOC_Os05g43100	LOC_Os04g54900	LOC_Os04g45730	LOC_Os10g38189	LOC_Os04g03180	LOC_Os08g05770	LOC_Os01g23970
LOC_Os05g49010	LOC_Os04g55600	LOC_Os12g23190	LOC_Os11g20160	LOC_Os06g37224	LOC_Os02g33720	LOC_Os11g47610	LOC_Os10g41060
LOC_Os09g12540	LOC_Os04g57340	LOC_Os06g31960	LOC_Os12g32400	LOC_Os11g44750	LOC_Os03g61160	LOC_Os03g36279	LOC_Os01g09990
LOC_Os07g08150	LOC_Os03g20420	LOC_Os04g46820	LOC_Os09g32290	LOC_Os10g22070	LOC_Os12g41980	LOC_Os02g42000	LOC_Os11g37700
LOC_Os09g34214	LOC_Os03g55540	LOC_Os05g11970	LOC_Os01g09540	LOC_Os01g43490	LOC_Os06g35850	LOC_Os06g11240	LOC_Os06g07040
LOC_Os01g17396	LOC_Os11g39530	LOC_Os05g06920	LOC_Os10g13700	LOC_Os07g48320	LOC_Os04g36720	LOC_Os03g10050	LOC_Os06g21380
LOC_Os01g04510	LOC_Os03g05750	LOC_Os05g11620	LOC_Os09g24580	LOC_Os10g20350	LOC_Os04g53830	LOC_Os03g53400	LOC_Os04g46140
LOC_Os11g43200	LOC_Os07g33610	LOC_Os03g12510	LOC_Os08g39330	LOC_Os10g34940	LOC_Os10g10130	LOC_Os02g28220	LOC_Os05g12320
LOC_Os01g57310	LOC_Os06g47750	LOC_Os11g26340	LOC_Os03g18130	LOC_Os04g10060	LOC_Os04g57840	LOC_Os06g34560	LOC_Os07g39720
LOC_Os07g02540	LOC_Os04g58810	LOC_Os10g31690	LOC_Os09g29710	LOC_Os01g43710	LOC_Os06g39370	LOC_Os06g39240	LOC_Os11g29710
LOC_Os11g06234	LOC_Os03g15220	LOC_Os10g31510	LOC_Os09g28660	LOC_Os03g47034	LOC_Os10g42780	LOC_Os01g43890	LOC_Os10g34440
LOC_Os03g10880	LOC_Os02g54880	LOC_Os07g14890	LOC_Os02g42640	LOC_Os06g28790	LOC_Os09g11480	LOC_Os04g37490	LOC_Os02g47780
LOC_Os06g28950	LOC_Os10g18370	LOC_Os08g07200	LOC_Os01g57700	LOC_Os04g56950	LOC_Os01g15900	LOC_Os08g04560	LOC_Os03g21710
LOC_Os12g36980	LOC_Os06g49970	LOC_Os06g41040	LOC_Os11g46080	LOC_Os03g22020	LOC_Os04g43990	LOC_Os10g19919	LOC_Os07g32060
LOC_Os05g04550	LOC_Os03g45740	LOC_Os05g31670	LOC_Os03g03810	LOC_Os05g48700	LOC_Os08g06630	LOC_Os04g51160	LOC_Os12g36880
LOC_Os03g30420	LOC_Os06g36390	LOC_Os09g36280	LOC_Os01g57040	LOC_Os11g42200	LOC_Os08g13430	LOC_Os04g44250	LOC_Os03g55530
LOC_Os04g40100	LOC_Os11g15040	LOC_Os06g07896	LOC_Os12g31160	LOC_Os06g34610	LOC_Os05g01530	LOC_Os11g37970	LOC_Os01g12000
LOC_Os08g10310	LOC_Os12g41124	LOC_Os04g05070	LOC_Os10g18760	LOC_Os01g04570	LOC_Os09g28500	LOC_Os07g04560	LOC_Os02g55380
LOC_Os09g07154	LOC_Os05g38040	LOC_Os01g21034	LOC_Os10g42130	LOC_Os08g04540	LOC_Os03g51980	LOC_Os12g12080	LOC_Os11g44860
LOC_Os02g43370	LOC_Os07g03770	LOC_Os04g46810	LOC_Os01g67810	LOC_Os07g44140	LOC_Os04g42020	LOC_Os03g55050	LOC_Os07g33780
LOC_Os06g38750	LOC_Os04g51520	LOC_Os05g12580	LOC_Os06g29470	LOC_Os01g14990	LOC_Os01g12810	LOC_Os01g52340	LOC_Os12g42020
LOC_Os11g09830	LOC_Os11g29140	LOC_Os09g24620	LOC_Os11g33250	LOC_Os10g38360	LOC_Os03g50310	LOC_Os03g50130	LOC_Os11g31940
LOC_Os09g19280	LOC_Os11g03290	LOC_Os03g13140	LOC_Os10g35460	LOC_Os12g26690	LOC_Os05g22730	LOC_Os01g41430	LOC_Os11g31090
LOC_Os05g28740	LOC_Os05g30660	LOC_Os02g01590	LOC_Os05g39930	LOC_Os05g30350	LOC_Os02g52700	LOC_Os04g28420	LOC_Os02g56120
LOC_Os08g06110	LOC_Os05g16430	LOC_Os04g41740	LOC_Os03g07400	LOC_Os02g03120	LOC_Os12g07370	LOC_Os07g43740	LOC_Os04g43910
LOC_Os12g03530	LOC_Os06g04230	LOC_Os04g45720	LOC_Os08g37660	LOC_Os05g50100	LOC_Os01g53390	LOC_Os12g17804	LOC_Os04g40730
LOC_Os06g27590	LOC_Os09g24820	LOC_Os02g35650	LOC_Os02g37800	LOC_Os01g71624	LOC_Os03g19380	LOC_Os04g30420	LOC_Os05g10670
LOC_Os07g05360	LOC_Os04g42740	LOC_Os11g47110	LOC_Os12g28590	LOC_Os07g09190	LOC_Os12g40470	LOC_Os10g36610	LOC_Os06g29730
LOC_Os06g04220	LOC_Os01g58640	LOC_Os03g41438	LOC_Os12g03860	LOC_Os11g40840	LOC_Os05g09660	LOC_Os08g05960	LOC_Os10g37400
LOC_Os11g31700	LOC_Os08g44270	LOC_Os11g15180	LOC_Os01g03630	LOC_Os08g39850	LOC_Os06g05440	LOC_Os01g70850	LOC_Os08g29570
LOC_Os04g30250	LOC_Os02g28334	LOC_Os02g09940	LOC_Os08g43654	LOC_Os06g20820	LOC_Os06g28670	LOC_Os01g72150	LOC_Os01g34970
LOC_Os01g41145	LOC_Os02g44880	LOC_Os09g37060	LOC_Os07g48500	LOC_Os09g19970	LOC_Os03g10440	LOC_Os12g44350	LOC_Os10g39100
LOC_Os02g50140	LOC_Os08g27720	LOC_Os09g21430	LOC_Os02g17620	LOC_Os08g42590	LOC_Os03g08490	LOC_Os06g30970	LOC_Os06g05790
LOC_Os03g19560	LOC_Os04g33660	LOC_Os02g39280		LOC_Os10g07114	LOC_Os11g01439	LOC_Os10g38740	LOC_Os04g27980
LOC_Os01g08440	LOC_Os01g48820	LOC_Os01g50030		LOC_Os12g07030	LOC_Os09g37330	LOC_Os12g15680	LOC_Os05g34830
LOC_Os08g10100	LOC_Os04g34050	LOC_Os04g24328		LOC_Os09g11620	LOC_Os02g50690	LOC_Os06g45184	LOC_Os02g09720
LOC_Os01g20930	LOC_Os02g33600	LOC_Os04g44470		LOC_Os07g25960	LOC_Os02g37380	LOC_Os10g38489	LOC_Os01g10440
LOC_Os02g39730	LOC_Os11g47150	LOC_Os11g47520		LOC_Os10g38780	LOC_Os11g04030	LOC_Os05g51390	LOC_Os05g35010
LOC_Os09g31130	LOC_Os03g25440	LOC_Os06g48850		LOC_Os03g05910	LOC_Os03g07200	LOC_Os02g03710	LOC_Os07g35290
LOC_Os10g22890	LOC_Os04g37500	LOC_Os09g25810		LOC_Os10g34920	LOC_Os01g20830	LOC_Os07g13770	LOC_Os05g02200
LOC_Os12g16080	LOC_Os06g41450	LOC_Os10g32080		LOC_Os01g45550	LOC_Os11g04409	LOC_Os08g02030	LOC_Os08g19694
LOC_Os09g29480	LOC_Os07g33560	LOC_Os02g43940		LOC_Os03g45250	LOC_Os02g05470	LOC_Os04g45480	LOC_Os02g33670
LOC_Os02g09990	LOC_Os03g01300	LOC_Os06g08820		LOC_Os04g43200	LOC_Os01g12160	LOC_Os12g22970	LOC_Os10g40740
LOC_Os01g37360	LOC_Os03g04070	LOC_Os05g33860		LOC_Os11g36719	LOC_Os08g39300	LOC_Os04g01740	LOC_Os01g08090
LOC_Os11g06770	LOC_Os10g40600	LOC_Os07g01214		LOC_Os02g36530	LOC_Os02g45930	LOC_Os10g38600	LOC_Os09g32260
LOC_Os12g21730	LOC_Os09g31442	LOC_Os09g36560		LOC_Os02g15704	LOC_Os12g08564	LOC_Os06g09560	LOC_Os02g44654
LOC_Os02g16060	LOC_Os07g42160	LOC_Os07g12890		LOC_Os02g12350	LOC_Os08g41780	LOC_Os12g16720	LOC_Os12g43640
LOC_Os09g20460	LOC_Os03g57310	LOC_Os01g05710		LOC_Os01g72130	LOC_Os08g33300	LOC_Os10g41930	LOC_Os01g14410
LOC_Os11g47910	LOC_Os01g48446	LOC_Os07g49000		LOC_Os03g55240	LOC_Os04g45240	LOC_Os04g58090	LOC_Os05g38690
LOC_Os03g05440	LOC_Os09g26170	LOC_Os04g24460		LOC_Os10g40720	LOC_Os01g20160	LOC_Os01g06220	LOC_Os04g20330
LOC_Os02g29500	LOC_Os04g58850	LOC_Os12g29220		LOC_Os08g16820	LOC_Os01g73110	LOC_Os01g08860	LOC_Os05g03770
LOC_Os01g34060	LOC_Os09g33830	LOC_Os10g31530		LOC_Os04g56390	LOC_Os04g38320	LOC_Os04g13210	LOC_Os05g50930
LOC_Os06g44450	LOC_Os09g39070	LOC_Os04g39230		LOC_Os01g71240	LOC_Os01g24430	LOC_Os07g42970	LOC_Os11g32030
LOC_Os11g03880	LOC_Os06g09350	LOC_Os02g06690		LOC_Os05g15630	LOC_Os03g61150	LOC_Os04g19114	LOC_Os07g38810
LOC_Os01g09410	LOC_Os06g14370	LOC_Os04g46740		LOC_Os08g31860	LOC_Os03g22670	LOC_Os07g32570	LOC_Os10g37920
LOC_Os06g09090	LOC_Os11g03730	LOC_Os09g31350		LOC_Os04g46350	LOC_Os01g71380	LOC_Os07g48010	LOC_Os06g47530
LOC_Os11g15010	LOC_Os05g31140	LOC_Os05g31470		LOC_Os01g50100	LOC_Os04g27250	LOC_Os01g39136	LOC_Os09g32730
LOC_Os11g14140	LOC_Os06g11520	LOC_Os03g60480		LOC_Os07g35680	LOC_Os05g45030	LOC_Os03g56540	LOC_Os03g14170
LOC_Os06g49120	LOC_Os02g53750	LOC_Os06g50650		LOC_Os04g36070	LOC_Os11g02610	LOC_Os03g12820	LOC_Os06g05470
LOC_Os09g07150	LOC_Os04g48290	LOC_Os09g22000		LOC_Os07g44440	LOC_Os04g23890	LOC_Os04g02050	LOC_Os02g45320
LOC_Os04g36580	LOC_Os08g31580	LOC_Os05g02810		LOC_Os04g37670	LOC_Os06g48500	LOC_Os09g08130	LOC_Os06g23114
LOC_Os05g33620	LOC_Os07g46380	LOC_Os09g26260		LOC_Os01g28680	LOC_Os08g05620	LOC_Os03g63620	LOC_Os12g05870
LOC_Os09g37840	LOC_Os06g40818	LOC_Os01g71340		LOC_Os12g09640	LOC_Os10g36260	LOC_Os03g62480	LOC_Os11g06300
LOC_Os10g34409		LOC_Os01g57880		LOC_Os03g25340	LOC_Os11g48000	LOC_Os11g19864	LOC_Os04g42520
LOC_Os05g42210		LOC_Os12g01730		LOC_Os07g08420	LOC_Os05g07120	LOC_Os11g47600	LOC_Os01g47070
LOC_Os03g07960		LOC_Os04g05400		LOC_Os11g30560	LOC_Os06g09870	LOC_Os01g37810	LOC_Os12g39400
LOC_Os06g13090		LOC_Os03g60880		LOC_Os01g43700	LOC_Os07g33550	LOC_Os07g04970	LOC_Os07g03690
LOC_Os06g50230		LOC_Os06g45990		LOC_Os07g49370	LOC_Os01g37470	LOC_Os02g15930	LOC_Os06g44050
LOC_Os12g09220		LOC_Os04g31350		LOC_Os10g39000	LOC_Os01g13560	LOC_Os03g20330	LOC_Os01g07300
LOC_Os06g15750		LOC_Os03g62950		LOC_Os05g05080	LOC_Os10g30560	LOC_Os03g05700	LOC_Os03g64070
LOC_Os02g11640		LOC_Os04g57870		LOC_Os11g40830	LOC_Os06g10530	LOC_Os03g42950	LOC_Os06g37590
LOC_Os06g45630		LOC_Os03g53970		LOC_Os10g12290	LOC_Os03g22050	LOC_Os01g56570	LOC_Os01g08320
LOC_Os12g10190		LOC_Os03g08310		LOC_Os02g40330	LOC_Os08g36580	LOC_Os03g56860	LOC_Os01g18800
LOC_Os03g19180		LOC_Os09g28340		LOC_Os06g37140	LOC_Os01g63480	LOC_Os05g44340	LOC_Os11g05740
LOC_Os03g47010		LOC_Os02g05620		LOC_Os08g44940	LOC_Os12g28015	LOC_Os08g26350	LOC_Os06g12410
LOC_Os01g15270		LOC_Os11g15130		LOC_Os02g43430	LOC_Os02g44730	LOC_Os08g43334	LOC_Os03g20970
LOC_Os10g35210		LOC_Os11g05290		LOC_Os05g10620	LOC_Os03g10478	LOC_Os08g37874	LOC_Os09g32510
LOC_Os08g08160		LOC_Os01g46340		LOC_Os01g52790	LOC_Os04g38914	LOC_Os11g37550	LOC_Os04g33590
LOC_Os09g17329		LOC_Os02g37190		LOC_Os01g23580	LOC_Os01g45990	LOC_Os12g25630	LOC_Os05g09020
LOC_Os02g37160		LOC_Os10g02380		LOC_Os09g33680	LOC_Os09g28420	LOC_Os03g37490	LOC_Os01g09620
LOC_Os05g36994		LOC_Os04g44130		LOC_Os06g05420	LOC_Os11g39190	LOC_Os02g32590	LOC_Os11g32510
LOC_Os05g08910		LOC_Os04g16722		LOC_Os10g34930	LOC_Os06g41010	LOC_Os04g06590	LOC_Os03g03700
LOC_Os02g04690		LOC_Os12g01700		LOC_Os01g62870	LOC_Os03g40000	LOC_Os01g19290	LOC_Os05g20100
LOC_Os01g45470		LOC_Os01g52660		LOC_Os02g32690	LOC_Os01g31690	LOC_Os08g32840	LOC_Os08g35160
LOC_Os02g52620		LOC_Os10g25400		LOC_Os02g09610	LOC_Os02g39360	LOC_Os06g11210	LOC_Os03g02980
LOC_Os06g38760		LOC_Os10g37230		LOC_Os01g20206	LOC_Os12g41650	LOC_Os06g01350	LOC_Os02g39000
LOC_Os09g19290		LOC_Os02g37100		LOC_Os06g13220	LOC_Os02g37360	LOC_Os01g72460	LOC_Os01g10600
LOC_Os05g45020		LOC_Os07g37010		LOC_Os11g31540	LOC_Os09g02770	LOC_Os07g08840	LOC_Os07g12340
LOC_Os04g48460		LOC_Os04g33680		LOC_Os01g47300	LOC_Os01g24420	LOC_Os01g32670	LOC_Os02g09250
LOC_Os07g12390		LOC_Os10g40430		LOC_Os06g10790	LOC_Os06g01660	LOC_Os05g38530	LOC_Os05g07140
LOC_Os12g26960		LOC_Os02g17860		LOC_Os12g07310	LOC_Os03g08624	LOC_Os12g06440	LOC_Os06g45350
LOC_Os09g24670		LOC_Os03g52320		LOC_Os01g47290	LOC_Os01g68300	LOC_Os01g34480	LOC_Os04g09580
LOC_Os09g25060		LOC_Os05g10650		LOC_Os09g19800	LOC_Os03g64140	LOC_Os03g16610	LOC_Os01g61440
LOC_Os05g40070		LOC_Os03g44890		LOC_Os11g29870	LOC_Os04g37920	LOC_Os04g51150	LOC_Os12g42280
LOC_Os12g04204		LOC_Os02g52040		LOC_Os01g02420	LOC_Os11g40760	LOC_Os08g24750	LOC_Os05g25390
LOC_Os08g30250		LOC_Os03g45340		LOC_Os11g34390	LOC_Os05g51160	LOC_Os02g52150	LOC_Os10g39090
LOC_Os06g17970		LOC_Os06g51320		LOC_Os01g43720	LOC_Os01g19820	LOC_Os06g13940	LOC_Os01g37350
LOC_Os12g01830		LOC_Os04g10460		LOC_Os01g10870	LOC_Os08g10020	LOC_Os10g38590	LOC_Os05g46020
LOC_Os06g36450		LOC_Os01g71820		LOC_Os02g14430	LOC_Os09g04160	LOC_Os02g44108	LOC_Os11g05690
LOC_Os01g12080		LOC_Os11g34110		LOC_Os09g35870	LOC_Os11g17440	LOC_Os01g16146	LOC_Os07g48730
LOC_Os04g46390		LOC_Os04g44240		LOC_Os01g63210	LOC_Os03g22060	LOC_Os09g27820	LOC_Os03g05510
LOC_Os03g24950		LOC_Os06g49150		LOC_Os10g01134	LOC_Os01g49219	LOC_Os08g39150	LOC_Os12g40460
LOC_Os11g02379		LOC_Os02g06760		LOC_Os03g25370	LOC_Os03g38730	LOC_Os10g28000	LOC_Os01g41890
LOC_Os08g27580		LOC_Os09g11440		LOC_Os01g48610	LOC_Os03g22270	LOC_Os11g37940	LOC_Os12g04360
LOC_Os11g24140		LOC_Os03g17760		LOC_Os01g62970	LOC_Os09g38090	LOC_Os08g04180	LOC_Os11g32520
LOC_Os08g35190		LOC_Os02g02560		LOC_Os10g38470	LOC_Os01g74410	LOC_Os02g51040	LOC_Os01g72120
LOC_Os02g33240		LOC_Os01g62900		LOC_Os07g43604	LOC_Os03g20700	LOC_Os03g19720	LOC_Os10g26340
LOC_Os02g02830		LOC_Os06g02530		LOC_Os03g03790	LOC_Os07g03180	LOC_Os05g02240	LOC_Os10g41230
LOC_Os12g02620		LOC_Os11g42500		LOC_Os01g72140	LOC_Os03g16760	LOC_Os03g09970	LOC_Os01g60810
LOC_Os04g37970		LOC_Os06g04080		LOC_Os03g01320	LOC_Os12g07110	LOC_Os02g15340	LOC_Os04g45370
LOC_Os05g06670		LOC_Os06g32020		LOC_Os03g50490	LOC_Os03g30300	LOC_Os05g12450	LOC_Os07g47590
LOC_Os01g04530		LOC_Os04g23910		LOC_Os03g43750	LOC_Os03g47830	LOC_Os06g04510	LOC_Os03g17350
LOC_Os01g12340		LOC_Os02g51280		LOC_Os03g22770	LOC_Os11g44810	LOC_Os05g46480	LOC_Os01g66860
LOC_Os04g42470		LOC_Os04g25560		LOC_Os01g40630	LOC_Os01g20720	LOC_Os05g26660	LOC_Os03g10030
LOC_Os03g36534		LOC_Os05g37980		LOC_Os07g19550	LOC_Os03g55670	LOC_Os06g12290	LOC_Os07g35350
LOC_Os01g48930		LOC_Os04g58230		LOC_Os03g25360	LOC_Os09g27500	LOC_Os01g58960	LOC_Os11g02570
LOC_Os01g32259		LOC_Os05g43690		LOC_Os07g07920	LOC_Os01g52270	LOC_Os04g47555	LOC_Os02g52450
LOC_Os08g07330		LOC_Os06g07620		LOC_Os04g52260	LOC_Os02g52990	LOC_Os04g19670	LOC_Os11g05320
LOC_Os01g57082		LOC_Os02g53690		LOC_Os03g04210	LOC_Os01g20880	LOC_Os08g43200	LOC_Os10g39680
LOC_Os06g44034		LOC_Os10g11022		LOC_Os03g19220	LOC_Os08g44830	LOC_Os01g40430	LOC_Os07g44130
LOC_Os11g04960		LOC_Os10g31540		LOC_Os07g46870	LOC_Os04g56990	LOC_Os07g03730	LOC_Os05g47750
LOC_Os07g05010		LOC_Os03g61670		LOC_Os02g51930	LOC_Os03g15230	LOC_Os02g13290	LOC_Os09g25070
LOC_Os04g57180		LOC_Os06g07914		LOC_Os09g09650	LOC_Os01g50840	LOC_Os06g11610	LOC_Os05g03610
LOC_Os06g27760		LOC_Os05g48810		LOC_Os12g37519	LOC_Os10g33760	LOC_Os03g61290	LOC_Os05g15690
LOC_Os02g37834				LOC_Os04g02560	LOC_Os08g43550	LOC_Os01g53350	LOC_Os04g09390
LOC_Os02g36619				LOC_Os10g20470	LOC_Os05g01570	LOC_Os03g53340	LOC_Os02g04160
LOC_Os06g29640				LOC_Os02g02120	LOC_Os10g10170	LOC_Os04g56850	LOC_Os07g34670
LOC_Os11g43140				LOC_Os01g65440	LOC_Os03g01940	LOC_Os03g42130	LOC_Os11g44630
LOC_Os03g41110				LOC_Os02g06070	LOC_Os07g06644	LOC_Os01g58670	LOC_Os12g05394
LOC_Os08g09760				LOC_Os03g12620	LOC_Os11g05552	LOC_Os01g62290	LOC_Os11g37900
LOC_Os04g34330				LOC_Os10g34480	LOC_Os08g37690	LOC_Os01g07730	LOC_Os10g33210
LOC_Os12g16290				LOC_Os08g31850	LOC_Os01g47560	LOC_Os09g37540	LOC_Os05g02070
LOC_Os02g44820				LOC_Os02g15700	LOC_Os09g30458	LOC_Os06g16790	LOC_Os11g07960
LOC_Os05g31040				LOC_Os11g47550	LOC_Os02g02640	LOC_Os11g02440	LOC_Os07g35580
LOC_Os12g29960				LOC_Os05g10840	LOC_Os06g08910	LOC_Os12g09710	LOC_Os06g46149
LOC_Os11g01830				LOC_Os11g23080	LOC_Os03g36630	LOC_Os12g02080	LOC_Os09g27750
LOC_Os07g02060				LOC_Os03g27480	LOC_Os02g04840	LOC_Os01g71860	LOC_Os08g33140
LOC_Os03g24030				LOC_Os08g06170	LOC_Os11g26150	LOC_Os11g28950	LOC_Os02g32450
LOC_Os02g53180				LOC_Os06g17450	LOC_Os11g15340	LOC_Os01g01660	LOC_Os05g32070
LOC_Os09g32620				LOC_Os10g08540	LOC_Os01g35230	LOC_Os03g57200	LOC_Os01g71310
LOC_Os07g48260				LOC_Os07g07300	LOC_Os06g43430	LOC_Os02g37000	LOC_Os09g32270
LOC_Os05g51190				LOC_Os11g11410	LOC_Os07g37030	LOC_Os03g15530	LOC_Os09g29310
LOC_Os09g21796				LOC_Os03g60560	LOC_Os11g47460	LOC_Os03g51459	LOC_Os01g73500
LOC_Os11g09864				LOC_Os07g27390	LOC_Os11g39430	LOC_Os11g35040	LOC_Os05g33590
LOC_Os12g35465				LOC_Os06g44010	LOC_Os12g16220	LOC_Os08g40720	LOC_Os07g06410
LOC_Os04g43030				LOC_Os01g52260	LOC_Os05g27780	LOC_Os08g41730	LOC_Os01g70540
LOC_Os01g45670				LOC_Os10g32700	LOC_Os03g27120	LOC_Os03g08320	LOC_Os01g67310
LOC_Os03g59180				LOC_Os05g38350	LOC_Os03g02590	LOC_Os08g02700	LOC_Os01g61080
LOC_Os02g37610				LOC_Os01g31450	LOC_Os10g41780	LOC_Os09g26780	LOC_Os04g46880
LOC_Os08g32630				LOC_Os01g24550	LOC_Os02g36570		LOC_Os06g20040
LOC_Os07g32590				LOC_Os02g50710	LOC_Os03g57580		LOC_Os09g38130
LOC_Os01g09590				LOC_Os03g41130	LOC_Os05g02420		LOC_Os02g57250
LOC_Os12g23780				LOC_Os01g49820	LOC_Os10g31850		LOC_Os05g34270
LOC_Os01g07090				LOC_Os02g47650	LOC_Os11g14544		LOC_Os01g05660
LOC_Os12g12664				LOC_Os08g10500	LOC_Os02g56600		LOC_Os05g40010
LOC_Os12g05655				LOC_Os02g50460	LOC_Os07g02780		LOC_Os02g47560
LOC_Os05g22960				LOC_Os02g53870	LOC_Os05g14980		LOC_Os11g04560
LOC_Os08g38880				LOC_Os10g36980	LOC_Os03g56670		LOC_Os04g41560
LOC_Os07g06850				LOC_Os10g37340	LOC_Os06g51330		LOC_Os07g28850
LOC_Os03g43720				LOC_Os01g47400	LOC_Os11g04010		LOC_Os07g44460
LOC_Os11g47500				LOC_Os01g68720	LOC_Os08g39694		LOC_Os09g25460
LOC_Os07g48520				LOC_Os12g12000	LOC_Os08g35860		LOC_Os07g44920
LOC_Os04g28470				LOC_Os01g51870	LOC_Os02g39910		LOC_Os12g05260
LOC_Os11g03820				LOC_Os07g48020	LOC_Os08g14020		LOC_Os10g39890
LOC_Os09g16760				LOC_Os01g58290	LOC_Os02g19890		LOC_Os01g14650
LOC_Os04g57210				LOC_Os11g05700	LOC_Os12g43664		LOC_Os02g12010
LOC_Os09g25650				LOC_Os02g01220	LOC_Os04g54210		LOC_Os04g49450
LOC_Os03g12860				LOC_Os02g51620	LOC_Os12g23200		LOC_Os06g46340
LOC_Os07g44250				LOC_Os11g44600	LOC_Os03g06390		LOC_Os03g12030
LOC_Os05g34325				LOC_Os05g10740	LOC_Os01g25740		LOC_Os04g01950
LOC_Os06g10130				LOC_Os02g07690	LOC_Os11g05240		LOC_Os06g12870
LOC_Os06g01460				LOC_Os09g19820	LOC_Os10g14011		LOC_Os12g03899
LOC_Os06g24310				LOC_Os02g53410	LOC_Os01g58130		LOC_Os08g33670
LOC_Os01g73580				LOC_Os01g17420	LOC_Os02g02780		LOC_Os01g59180
LOC_Os12g39850				LOC_Os03g60540	LOC_Os04g41400		LOC_Os05g50580
LOC_Os02g57310				LOC_Os08g04340	LOC_Os10g34795		LOC_Os04g49430
LOC_Os07g41370				LOC_Os08g03400	LOC_Os02g32250		LOC_Os03g21030
LOC_Os01g52110				LOC_Os01g04390	LOC_Os06g24190		LOC_Os09g32570
LOC_Os03g31026				LOC_Os04g56110	LOC_Os06g43860		LOC_Os04g39380
LOC_Os07g23810				LOC_Os09g39620	LOC_Os02g46980		LOC_Os09g23770
LOC_Os03g28080				LOC_Os03g02874	LOC_Os12g41970		LOC_Os08g31880
LOC_Os02g45670				LOC_Os09g02270	LOC_Os01g57599		LOC_Os06g50200
LOC_Os04g35790				LOC_Os02g12900	LOC_Os07g46950		LOC_Os08g42990
LOC_Os01g67120				LOC_Os11g38810	LOC_Os03g21400		LOC_Os02g08400
LOC_Os04g49370				LOC_Os06g44170	LOC_Os02g42810		LOC_Os11g14480
LOC_Os03g20210				LOC_Os12g05540	LOC_Os01g07800		LOC_Os04g52950
LOC_Os06g30130				LOC_Os01g11550	LOC_Os05g07810		LOC_Os11g37780
LOC_Os08g19980				LOC_Os02g35020	LOC_Os08g28700		LOC_Os01g66850
LOC_Os01g04620				LOC_Os01g54300	LOC_Os10g32300		LOC_Os07g29410
LOC_Os08g26870				LOC_Os10g35950	LOC_Os04g54564		LOC_Os09g23595
LOC_Os09g36880				LOC_Os02g09510	LOC_Os05g50300		LOC_Os12g41560
LOC_Os09g26190				LOC_Os06g11450	LOC_Os02g37120		LOC_Os11g10640
LOC_Os01g59020				LOC_Os10g17489	LOC_Os01g02500		LOC_Os03g63370
LOC_Os03g55080				LOC_Os07g47670	LOC_Os05g05640		LOC_Os12g24320
LOC_Os07g16600				LOC_Os10g02300	LOC_Os07g48060		LOC_Os12g38560
LOC_Os09g35800				LOC_Os10g41999	LOC_Os07g03960		LOC_Os01g37670
LOC_Os01g73100				LOC_Os03g48560	LOC_Os02g44990		LOC_Os11g43990
LOC_Os04g02754				LOC_Os04g45460	LOC_Os01g37130		LOC_Os01g21420
LOC_Os05g34914				LOC_Os11g05530	LOC_Os06g29950		LOC_Os07g38800
LOC_Os04g49460				LOC_Os12g43165	LOC_Os12g24020		LOC_Os10g34700
LOC_Os11g20179				LOC_Os07g35300	LOC_Os04g52670		LOC_Os07g48830
LOC_Os01g49614				LOC_Os02g13780	LOC_Os11g23930		LOC_Os02g15860
LOC_Os01g51710				LOC_Os03g15960	LOC_Os01g53980		LOC_Os08g03002
LOC_Os05g22894				LOC_Os03g58010	LOC_Os05g01950		LOC_Os01g64100
LOC_Os02g51910				LOC_Os01g07240	LOC_Os05g08554		LOC_Os01g51330
LOC_Os06g22919				LOC_Os03g43510	LOC_Os12g05680		LOC_Os01g60020
LOC_Os01g09700				LOC_Os09g16330	LOC_Os01g12270		LOC_Os10g27170
LOC_Os07g02560				LOC_Os12g05050	LOC_Os01g12710		LOC_Os01g68740
LOC_Os03g16390				LOC_Os06g47470	LOC_Os01g48800		LOC_Os05g31910
LOC_Os10g27300				LOC_Os06g13190	LOC_Os06g03800		LOC_Os01g18360
LOC_Os04g48370				LOC_Os06g19070	LOC_Os07g33480		LOC_Os12g43440
LOC_Os11g44560				LOC_Os12g44250	LOC_Os08g33820		LOC_Os10g29850
LOC_Os02g51390				LOC_Os02g32620	LOC_Os09g36200		LOC_Os09g29490
LOC_Os06g01840				LOC_Os07g40860	LOC_Os03g08500		LOC_Os11g10470
LOC_Os05g40890				LOC_Os06g05430	LOC_Os03g63950		LOC_Os04g41570
LOC_Os02g54870				LOC_Os01g68510	LOC_Os07g28614		LOC_Os11g32110
LOC_Os02g15660				LOC_Os05g51670	LOC_Os09g32560		LOC_Os03g53360
LOC_Os09g29510				LOC_Os11g12340	LOC_Os06g19260		LOC_Os02g47660
LOC_Os10g40030				LOC_Os04g45290	LOC_Os11g07020		LOC_Os10g39936
LOC_Os11g34880				LOC_Os05g48870	LOC_Os10g25570		LOC_Os02g33330
LOC_Os06g50220				LOC_Os01g68730	LOC_Os08g10080		LOC_Os09g33490
LOC_Os04g11060				LOC_Os03g18200	LOC_Os01g64120		LOC_Os02g42940
LOC_Os02g33290				LOC_Os02g57700	LOC_Os05g08900		LOC_Os08g44220
LOC_Os03g03070				LOC_Os06g04250	LOC_Os12g32680		LOC_Os11g03860
LOC_Os10g32400				LOC_Os05g45110	LOC_Os06g21590		LOC_Os08g21879
LOC_Os06g47350				LOC_Os08g36860	LOC_Os02g39710		LOC_Os06g45060
LOC_Os04g33760				LOC_Os12g36110	LOC_Os07g48450		LOC_Os09g34000
LOC_Os04g32740				LOC_Os01g50160	LOC_Os01g59970		LOC_Os05g24684
LOC_Os02g51080				LOC_Os05g45840	LOC_Os03g57220		LOC_Os09g23620
LOC_Os07g17230				LOC_Os07g19540	LOC_Os12g03040		LOC_Os07g48340
LOC_Os02g11859				LOC_Os07g48560	LOC_Os10g17650		LOC_Os01g66100
LOC_Os03g58350				LOC_Os03g55290	LOC_Os06g08884		LOC_Os01g03940
LOC_Os10g38090				LOC_Os01g51570	LOC_Os12g02250		LOC_Os10g40100
LOC_Os04g51410				LOC_Os07g40630	LOC_Os04g27190		LOC_Os04g22390
LOC_Os05g45400				LOC_Os05g33110	LOC_Os04g37980		LOC_Os06g12180
LOC_Os12g40180				LOC_Os06g06440	LOC_Os03g51380		LOC_Os02g57520
LOC_Os11g43510				LOC_Os03g20600	LOC_Os09g01000		LOC_Os02g14190
LOC_Os03g21640				LOC_Os03g10860	LOC_Os07g25430		LOC_Os01g62070
LOC_Os02g27000				LOC_Os05g48590	LOC_Os05g48840		LOC_Os08g42570
LOC_Os04g51130				LOC_Os01g15000	LOC_Os01g57270		LOC_Os01g54890
LOC_Os03g10224				LOC_Os01g40660	LOC_Os11g17480		LOC_Os06g43930
LOC_Os01g57340				LOC_Os07g40290	LOC_Os03g45170		LOC_Os05g48790
LOC_Os01g56080					LOC_Os12g06340		LOC_Os03g04600
LOC_Os03g13050					LOC_Os03g22790		LOC_Os08g42720
LOC_Os03g07360					LOC_Os05g48630		LOC_Os03g43400
LOC_Os02g27400					LOC_Os07g33580		LOC_Os02g04810
LOC_Os11g26890					LOC_Os07g33420		LOC_Os12g08550
LOC_Os01g29804					LOC_Os05g16930		LOC_Os04g02030
LOC_Os06g10109					LOC_Os08g13360		LOC_Os04g44950
LOC_Os06g06470					LOC_Os03g42259		LOC_Os06g40650
LOC_Os01g05960					LOC_Os02g41840		LOC_Os04g37710
LOC_Os11g45850					LOC_Os07g08290		LOC_Os05g05500
LOC_Os03g14110					LOC_Os05g51570		LOC_Os05g44770
LOC_Os01g68020					LOC_Os11g06180		LOC_Os02g13510
LOC_Os01g50080					LOC_Os04g47930		LOC_Os08g31410
LOC_Os04g33600					LOC_Os02g36490		LOC_Os12g07950
LOC_Os05g39410					LOC_Os03g01270		LOC_Os01g04120
LOC_Os09g21802					LOC_Os04g54180		LOC_Os03g64350
LOC_Os08g34984					LOC_Os01g54340		LOC_Os08g16810
LOC_Os02g37250					LOC_Os02g36414		LOC_Os06g39880
LOC_Os12g37980					LOC_Os10g25170		LOC_Os06g48950
LOC_Os01g48380					LOC_Os06g48510		LOC_Os06g42164
LOC_Os05g25770					LOC_Os01g71710		LOC_Os09g07660
LOC_Os09g23350					LOC_Os11g45130		LOC_Os02g21190
LOC_Os01g53880					LOC_Os05g36310		LOC_Os01g57350
LOC_Os01g14770					LOC_Os08g31980		LOC_Os04g28250
LOC_Os03g05620					LOC_Os01g63690		LOC_Os07g07410
LOC_Os09g35830					LOC_Os03g24930		LOC_Os08g44360
LOC_Os02g54820					LOC_Os02g45160		LOC_Os06g47780
LOC_Os05g40160					LOC_Os04g02530		LOC_Os07g08460
LOC_Os07g43040							LOC_Os07g29220
LOC_Os01g19410							LOC_Os01g74300
LOC_Os05g10754							LOC_Os06g10670
LOC_Os03g62580							LOC_Os03g43410
LOC_Os05g16220							LOC_Os01g53260
LOC_Os12g39520							LOC_Os03g21000
LOC_Os07g32420							LOC_Os04g01570
LOC_Os03g60419							LOC_Os08g31780
LOC_Os01g51670							LOC_Os10g13810
LOC_Os03g31180							LOC_Os10g39520
LOC_Os03g63010							LOC_Os08g04470
LOC_Os11g07124							LOC_Os05g12630
LOC_Os02g35180							LOC_Os01g73910
LOC_Os01g31680							LOC_Os04g45140
LOC_Os02g12420							LOC_Os04g41160
LOC_Os07g31650							LOC_Os02g50340
LOC_Os06g04020							LOC_Os03g51670
LOC_Os11g07120
LOC_Os01g12420
LOC_Os12g43730
LOC_Os03g21664
LOC_Os01g55750
LOC_Os01g41900
LOC_Os09g14490
LOC_Os11g39370
LOC_Os02g39040
LOC_Os04g49350
LOC_Os01g65350
LOC_Os01g65890
LOC_Os12g35940
LOC_Os02g26294
LOC_Os11g45930
LOC_Os06g23190
LOC_Os06g03580
LOC_Os05g41290
LOC_Os01g22430
LOC_Os05g19110
LOC_Os09g23894
LOC_Os04g40090
LOC_Os12g17880
LOC_Os02g10990
LOC_Os08g40919
LOC_Os04g48484
LOC_Os03g25030
LOC_Os06g05368
LOC_Os08g26820
LOC_Os09g39650
LOC_Os09g38410
LOC_Os10g33140
LOC_Os09g20024
LOC_Os06g11790
LOC_Os04g56500
LOC_Os02g17880
LOC_Os02g13710
LOC_Os07g23990
LOC_Os12g36400
LOC_Os12g16280
LOC_Os06g03860
LOC_Os03g05390
LOC_Os05g37950
LOC_Os07g08970
LOC_Os08g05320
LOC_Os01g48040
LOC_Os07g36800
LOC_Os07g06490
LOC_Os05g07870
LOC_Os08g07774
LOC_Os03g25320
LOC_Os12g34360
LOC_Os09g36750
LOC_Os02g55770
LOC_Os03g54240
LOC_Os02g13020
LOC_Os02g49440
LOC_Os02g46660
LOC_Os10g32540
LOC_Os08g43010
LOC_Os05g19280
LOC_Os05g12481
LOC_Os05g10414
LOC_Os03g27019
LOC_Os12g24580
LOC_Os02g16540
LOC_Os04g51920
LOC_Os03g63740
LOC_Os01g56270
LOC_Os11g38020
LOC_Os10g22730
LOC_Os04g47310
LOC_Os01g51370
LOC_Os09g25980
LOC_Os06g01670
LOC_Os08g23140
