# Supplementary material for: Melatonin Regulates Root Architecture by Modulating Auxin Response in Rice
Source: Front Plant Sci. 2017 Feb 7;8:134. doi: 10.3389/fpls.2017.00134 (PMC5293752; doi:10.3389/fpls.2017.00134)
Supplement: Supplementary Table 3 — Genes in K-mean clustering of eight clusters. [file Table3.XLSX]

## Sheet: GO for co-up genes, Biological 
GO ID	GO Name	Hyper p value
GO:0006278	RNA-dependent DNA replication	0.0000
GO:0006508	proteolysis	0.0000
GO:0009733	response to auxin stimulus	0.0000
GO:0015074	DNA integration	0.0000
GO:0055114	oxidation reduction	0.0000
GO:0006417	regulation of translation	0.0002
GO:0009239	enterobactin biosynthetic process	0.0002
GO:0006350	transcription	0.0003
GO:0007047	cellular cell wall organization	0.0005
GO:0019953	sexual reproduction	0.0007
GO:0051504	diterpene phytoalexin precursor biosynthetic process pathway	0.0007
GO:0006412	translation	0.0009
GO:0006468	protein amino acid phosphorylation	0.0009
GO:0009734	auxin mediated signaling pathway	0.0009
GO:0009607	response to biotic stimulus	0.0010
GO:0005975	carbohydrate metabolic process	0.0013
GO:0008152	metabolic process	0.0017
GO:0045449	regulation of transcription	0.0020
GO:0000272	polysaccharide catabolic process	0.0051
GO:0006032	chitin catabolic process	0.0064
GO:0009664	plant-type cell wall organization	0.0090
GO:0009691	cytokinin biosynthetic process	0.0106
GO:0009867	jasmonic acid mediated signaling pathway	0.0106
GO:0010014	meristem initiation	0.0106
GO:0010074	maintenance of meristem identity	0.0106
GO:0010083	regulation of vegetative meristem growth	0.0106
GO:0010150	leaf senescence	0.0106
GO:0035264	multicellular organism growth	0.0106
GO:0048832	specification of organ number	0.0106
GO:0051502	diterpene phytoalexin biosynthetic process	0.0106
GO:0006979	response to oxidative stress	0.0109
GO:0009416	response to light stimulus	0.0127
GO:0007275	multicellular organismal development	0.0187
GO:0030245	cellulose catabolic process	0.0192
GO:0010076	maintenance of floral meristem identity	0.0210
GO:0010077	maintenance of inflorescence meristem identity	0.0210
GO:0051781	positive regulation of cell division	0.0210
GO:0051252	regulation of RNA metabolic process	0.0311
GO:0006821	chloride transport	0.0362
GO:0006527	arginine catabolic process	0.0410
GO:0009741	response to brassinosteroid stimulus	0.0410
GO:0009826	unidimensional cell growth	0.0410
GO:0009851	auxin biosynthetic process	0.0410
GO:0006629	lipid metabolic process	0.0482

## Sheet: GO for co-up genes, Cellular
GO ID	GO Name	Hyper p value
GO:0016020	membrane	0.0001
GO:0005576	extracellular region	0.0012
GO:0009536	plastid	0.0076
GO:0016021	integral to membrane	0.0087
GO:0005840	ribosome	0.0111
GO:0005622	intracellular	0.0194
GO:0005618	cell wall	0.0228

## Sheet: GO for co-up genes, Molecular
GO ID	GO Name	Hyper p value
GO:0003676	nucleic acid binding	0.0000
GO:0003677	DNA binding	0.0000
GO:0003723	RNA binding	0.0000
GO:0003964	RNA-directed DNA polymerase activity	0.0000
GO:0004190	aspartic-type endopeptidase activity	0.0000
GO:0004497	monooxygenase activity	0.0000
GO:0005506	iron ion binding	0.0000
GO:0008270	zinc ion binding	0.0000
GO:0009055	electron carrier activity	0.0000
GO:0016491	oxidoreductase activity	0.0000
GO:0016887	ATPase activity	0.0000
GO:0020037	heme binding	0.0000
GO:0046872	metal ion binding	0.0000
GO:0004022	alcohol dehydrogenase (NAD) activity	0.0002
GO:0008667	2,3-dihydro-2,3-dihydroxybenzoate dehydrogenase activity	0.0002
GO:0016747	transferase activity, transferring acyl groups other than amino-acyl groups	0.0002
GO:0004523	ribonuclease H activity	0.0004
GO:0008415	acyltransferase activity	0.0005
GO:0004672	protein kinase activity	0.0009
GO:0004674	protein serine/threonine kinase activity	0.0013
GO:0004713	protein tyrosine kinase activity	0.0018
GO:0004364	glutathione transferase activity	0.0020
GO:0042626	ATPase activity, coupled to transmembrane movement of substances	0.0022
GO:0004553	hydrolase activity, hydrolyzing O-glycosyl compounds	0.0032
GO:0004872	receptor activity	0.0033
GO:0004601	peroxidase activity	0.0043
GO:0003735	structural constituent of ribosome	0.0052
GO:0016740	transferase activity	0.0076
GO:0016798	hydrolase activity, acting on glycosyl bonds	0.0080
GO:0004568	chitinase activity	0.0093
GO:0003708	retinoic acid receptor activity	0.0103
GO:0016990	arginine deiminase activity	0.0103
GO:0051498	syn-copalyl diphosphate synthase activity	0.0103
GO:0016758	transferase activity, transferring hexosyl groups	0.0122
GO:0043169	cation binding	0.0165
GO:0005524	ATP binding	0.0178
GO:0008810	cellulase activity	0.0181
GO:0016301	kinase activity	0.0197
GO:0017111	nucleoside-triphosphatase activity	0.0265
GO:0005247	voltage-gated chloride channel activity	0.0285
GO:0005515	protein binding	0.0288
GO:0005283	sodium:amino acid symporter activity	0.0301
GO:0008428	ribonuclease inhibitor activity	0.0301
GO:0008661	1-deoxy-D-xylulose-5-phosphate synthase activity	0.0301
GO:0003700	sequence-specific DNA binding transcription factor activity	0.0384
GO:0004031	aldehyde oxidase activity	0.0398
GO:0016563	transcription activator activity	0.0398
GO:0043565	sequence-specific DNA binding	0.0400
GO:0003824	catalytic activity	0.0432
GO:0003999	adenine phosphoribosyltransferase activity	0.0492

## Sheet: GO-for co-down genes, biologica
GO ID	GO Name	Hyper p value
GO:0006869	lipid transport	0.0003
GO:0006529	asparagine biosynthetic process	0.0037
GO:0015696	ammonium transport	0.0037
GO:0042128	nitrate assimilation	0.0049
GO:0006094	gluconeogenesis	0.0110
GO:0006829	zinc ion transport	0.0159
GO:0046470	phosphatidylcholine metabolic process	0.0159
GO:0006631	fatty acid metabolic process	0.0218
GO:0008152	metabolic process	0.0236
GO:0006952	defense response	0.0350
GO:0006073	cellular glucan metabolic process	0.0359
GO:0030244	cellulose biosynthetic process	0.0404
GO:0006629	lipid metabolic process	0.0421
GO:0015904	tetracycline transport	0.0484

## Sheet: GO for co-down genes, cellular
GO ID	GO Name	Hyper p value
GO:0005576	extracellular region	0.0795
GO:0005618	cell wall	0.1348
GO:0005634	nucleus	0.0781
GO:0005794	Golgi apparatus	0.0914
GO:0005886	plasma membrane	0.0619
GO:0016020	membrane	0.0348
GO:0016021	integral to membrane	0.0246
GO:0048046	apoplast	0.0079

## Sheet: GO for co-down genes, molecular
GO ID	GO Name	Hyper p value
GO:0004066	asparagine synthase (glutamine-hydrolyzing) activity	0.0030
GO:0004611	phosphoenolpyruvate carboxykinase activity	0.0030
GO:0004612	phosphoenolpyruvate carboxykinase (ATP) activity	0.0030
GO:0017076	purine nucleotide binding	0.0030
GO:0046857	oxidoreductase activity, acting on other nitrogenous compounds as donors, with NAD or NADP as acceptor	0.0030
GO:0045300	acyl-[acyl-carrier-protein] desaturase activity	0.0090
GO:0003676	nucleic acid binding	0.0099
GO:0030151	molybdenum ion binding	0.0120
GO:0004630	phospholipase D activity	0.0130
GO:0005385	zinc ion transmembrane transporter activity	0.0130
GO:0008519	ammonium transmembrane transporter activity	0.0140
GO:0016762	xyloglucan:xyloglucosyl transferase activity	0.0294
GO:0016760	cellulose synthase (UDP-forming) activity	0.0304
GO:0046873	metal ion transmembrane transporter activity	0.0342
GO:0015520	tetracycline:hydrogen antiporter activity	0.0398
GO:0003993	acid phosphatase activity	0.0426
GO:0004806	triglyceride lipase activity	0.0481
