# Supplementary material for: Melatonin Regulates Root Architecture by Modulating Auxin Response in Rice
Source: Front Plant Sci. 2017 Feb 7;8:134. doi: 10.3389/fpls.2017.00134 (PMC5293752; doi:10.3389/fpls.2017.00134)
Supplement: Supplementary Table 4 — GO annotation enrichment analysis. [file Table4.XLS]

## Sheet: cluster_tfinfo
Cluster1	DBB	1	LOC_Os04g41560
Cluster1	HSF	1	LOC_Os05g45410
Cluster1	NAC	5	LOC_Os03g21030,LOC_Os05g34830,LOC_Os07g12340,LOC_Os08g33670,LOC_Os09g32260
Cluster1	C3H	1	LOC_Os05g10670
Cluster1	LBD	3	LOC_Os03g05510,LOC_Os08g44940,LOC_Os10g07510
Cluster1	ARF	4	LOC_Os02g04810,LOC_Os04g43910,LOC_Os06g48950,LOC_Os11g32110
Cluster1	SRS	1	LOC_Os05g32070
Cluster1	MYB_related	1	LOC_Os04g49450
Cluster1	C2H2	1	LOC_Os12g39400
Cluster1	ERF	2	LOC_Os01g54890,LOC_Os02g55380
Cluster1	WRKY	6	LOC_Os01g53260,LOC_Os01g61080,LOC_Os03g21710,LOC_Os05g09020,LOC_Os05g46020,LOC_Os09g25070
Cluster1	bHLH	3	LOC_Os01g09990,LOC_Os09g32510,LOC_Os10g40740
Cluster1	HD-ZIP	2	LOC_Os04g46350,LOC_Os10g41230
Cluster1	B3	1	LOC_Os11g05740
Cluster1	MYB	2	LOC_Os08g37970,LOC_Os09g23620
Cluster2	DBB	1	LOC_Os02g39360
Cluster2	C3H	1	LOC_Os05g45020
Cluster2	TALE	1	LOC_Os06g43860
Cluster2	MYB_related	6	LOC_Os01g34060,LOC_Os05g02420,LOC_Os05g51160,LOC_Os06g01670,LOC_Os08g06110,LOC_Os11g47460
Cluster2	C2H2	2	LOC_Os08g44830,LOC_Os11g48000
Cluster2	Dof	3	LOC_Os01g15900,LOC_Os02g49440,LOC_Os03g07360
Cluster2	ERF	2	LOC_Os03g07940,LOC_Os03g08490
Cluster2	CO-like	1	LOC_Os04g42020
Cluster2	WRKY	3	LOC_Os01g47560,LOC_Os02g16540,LOC_Os05g40070
Cluster2	bHLH	2	LOC_Os08g42470,LOC_Os12g41650
Cluster2	G2-like	1	LOC_Os06g24070
Cluster2	HD-ZIP	1	LOC_Os04g53540
Cluster2	MYB	2	LOC_Os08g43550,LOC_Os11g47460
Cluster3	NAC	4	LOC_Os01g60020,LOC_Os02g06950,LOC_Os09g33490,LOC_Os11g04960
Cluster3	C3H	1	LOC_Os01g09620
Cluster3	MYB_related	3	LOC_Os01g41900,LOC_Os02g45670,LOC_Os02g46030
Cluster3	ERF	3	LOC_Os02g13710,LOC_Os05g49010,LOC_Os11g06770
Cluster3	CO-like	1	LOC_Os06g44450
Cluster3	NF-YB	1	LOC_Os03g29970
Cluster3	MIKC	1	LOC_Os07g41370
Cluster3	WRKY	6	LOC_Os03g55080,LOC_Os05g25770,LOC_Os07g02060,LOC_Os07g48260,LOC_Os09g25060,LOC_Os11g45850
Cluster3	bHLH	4	LOC_Os02g47660,LOC_Os07g05010,LOC_Os08g08160,LOC_Os12g39850
Cluster3	HD-ZIP	1	LOC_Os03g12860
Cluster3	GRAS	2	LOC_Os06g40780,LOC_Os11g47910
Cluster3	B3	1	LOC_Os07g17230
Cluster3	MYB	1	LOC_Os01g09590
Cluster3	TCP	1	LOC_Os01g55750
Cluster4	NAC	1	LOC_Os05g10620
Cluster4	ARF	1	LOC_Os05g48870
Cluster4	C2H2	1	LOC_Os03g60560
Cluster4	WRKY	2	LOC_Os06g44010,LOC_Os11g29870
Cluster4	WOX	1	LOC_Os07g48560
Cluster4	bZIP	1	LOC_Os07g08420
Cluster4	TCP	1	LOC_Os01g11550
Cluster5	NAC	3	LOC_Os01g48446,LOC_Os04g43560,LOC_Os10g42130
Cluster5	C2H2	1	LOC_Os03g55540
Cluster5	Dof	1	LOC_Os06g17410
Cluster5	ERF	3	LOC_Os04g52090,LOC_Os04g57340,LOC_Os09g35010
Cluster5	bHLH	1	LOC_Os12g32400
Cluster5	MYB	2	LOC_Os01g19330,LOC_Os09g26170
Cluster6	HSF	3	LOC_Os02g32590,LOC_Os03g53340,LOC_Os08g43334
Cluster6	NAC	2	LOC_Os02g15340,LOC_Os07g04560
Cluster6	ARF	1	LOC_Os04g56850
Cluster6	ERF	1	LOC_Os08g43200
Cluster6	WRKY	1	LOC_Os01g40430
Cluster7	NAC	6	LOC_Os02g56600,LOC_Os03g04070,LOC_Os07g48450,LOC_Os08g10080,LOC_Os10g33760,LOC_Os12g03040
Cluster7	ZF-HD	1	LOC_Os09g24820
Cluster7	TALE	1	LOC_Os07g03770
Cluster7	MYB_related	1	LOC_Os01g74410
Cluster7	ERF	4	LOC_Os03g08500,LOC_Os08g31580,LOC_Os09g11480,LOC_Os10g25170
Cluster7	CO-like	2	LOC_Os02g39710,LOC_Os03g50310
Cluster7	bHLH	1	LOC_Os05g07120
Cluster7	G2-like	1	LOC_Os04g56990
Cluster7	GRAS	1	LOC_Os11g06180
Cluster7	MYB	1	LOC_Os01g74410
Cluster7	bZIP	1	LOC_Os12g05680
Cluster8	GRF	1	LOC_Os02g53690
Cluster8	ERF	1	LOC_Os02g43940
Cluster8	MIKC	1	LOC_Os04g23910
Cluster8	bHLH	1	LOC_Os04g54900
Cluster8	TCP	1	LOC_Os02g51280

## Sheet: Classify by up or down
Cluster1	DBB	1	LOC_Os04g41560
Cluster1	HSF	1	LOC_Os05g45410
Cluster1	NAC	5	LOC_Os03g21030,LOC_Os05g34830,LOC_Os07g12340,LOC_Os08g33670,LOC_Os09g32260
Cluster1	C3H	1	LOC_Os05g10670
Cluster1	LBD	3	LOC_Os03g05510,LOC_Os08g44940,LOC_Os10g07510
Cluster1	ARF	4	LOC_Os02g04810,LOC_Os04g43910,LOC_Os06g48950,LOC_Os11g32110
Cluster1	SRS	1	LOC_Os05g32070
Cluster1	MYB_related	1	LOC_Os04g49450
Cluster1	C2H2	1	LOC_Os12g39400
Cluster1	ERF	2	LOC_Os01g54890,LOC_Os02g55380
Cluster1	WRKY	6	LOC_Os01g53260,LOC_Os01g61080,LOC_Os03g21710,LOC_Os05g09020,LOC_Os05g46020,LOC_Os09g25070
Cluster1	bHLH	3	LOC_Os01g09990,LOC_Os09g32510,LOC_Os10g40740
Cluster1	HD-ZIP	2	LOC_Os04g46350,LOC_Os10g41230
Cluster1	B3	1	LOC_Os11g05740
Cluster1	MYB	2	LOC_Os08g37970,LOC_Os09g23620
Cluster2	DBB	1	LOC_Os02g39360
Cluster2	C3H	1	LOC_Os05g45020
Cluster2	TALE	1	LOC_Os06g43860
Cluster2	MYB_related	6	LOC_Os01g34060,LOC_Os05g02420,LOC_Os05g51160,LOC_Os06g01670,LOC_Os08g06110,LOC_Os11g47460
Cluster2	C2H2	2	LOC_Os08g44830,LOC_Os11g48000
Cluster2	Dof	3	LOC_Os01g15900,LOC_Os02g49440,LOC_Os03g07360
Cluster2	ERF	2	LOC_Os03g07940,LOC_Os03g08490
Cluster2	CO-like	1	LOC_Os04g42020
Cluster2	WRKY	3	LOC_Os01g47560,LOC_Os02g16540,LOC_Os05g40070
Cluster2	bHLH	2	LOC_Os08g42470,LOC_Os12g41650
Cluster2	G2-like	1	LOC_Os06g24070
Cluster2	HD-ZIP	1	LOC_Os04g53540
Cluster2	MYB	2	LOC_Os08g43550,LOC_Os11g47460
Cluster3	NAC	4	LOC_Os01g60020,LOC_Os02g06950,LOC_Os09g33490,LOC_Os11g04960
Cluster3	C3H	1	LOC_Os01g09620
Cluster3	MYB_related	3	LOC_Os01g41900,LOC_Os02g45670,LOC_Os02g46030
Cluster3	ERF	3	LOC_Os02g13710,LOC_Os05g49010,LOC_Os11g06770
Cluster3	CO-like	1	LOC_Os06g44450
Cluster3	NF-YB	1	LOC_Os03g29970
Cluster3	MIKC	1	LOC_Os07g41370
Cluster3	WRKY	6	LOC_Os03g55080,LOC_Os05g25770,LOC_Os07g02060,LOC_Os07g48260,LOC_Os09g25060,LOC_Os11g45850
Cluster3	bHLH	4	LOC_Os02g47660,LOC_Os07g05010,LOC_Os08g08160,LOC_Os12g39850
Cluster3	HD-ZIP	1	LOC_Os03g12860
Cluster3	GRAS	2	LOC_Os06g40780,LOC_Os11g47910
Cluster3	B3	1	LOC_Os07g17230
Cluster3	MYB	1	LOC_Os01g09590
Cluster3	TCP	1	LOC_Os01g55750
Cluster4	NAC	1	LOC_Os05g10620
Cluster4	ARF	1	LOC_Os05g48870
Cluster4	C2H2	1	LOC_Os03g60560
Cluster4	WRKY	2	LOC_Os06g44010,LOC_Os11g29870
Cluster4	WOX	1	LOC_Os07g48560
Cluster4	bZIP	1	LOC_Os07g08420
Cluster4	TCP	1	LOC_Os01g11550
Total		98
Cluster6	NAC	2	LOC_Os02g15340,LOC_Os07g04560
Cluster6	ARF	1	LOC_Os04g56850
Cluster6	ERF	1	LOC_Os08g43200
Cluster6	WRKY	1	LOC_Os01g40430
Cluster7	NAC	6	LOC_Os02g56600,LOC_Os03g04070,LOC_Os07g48450,LOC_Os08g10080,LOC_Os10g33760,LOC_Os12g03040
Cluster7	ZF-HD	1	LOC_Os09g24820
Cluster7	TALE	1	LOC_Os07g03770
Cluster7	MYB_related	1	LOC_Os01g74410
Cluster7	ERF	4	LOC_Os03g08500,LOC_Os08g31580,LOC_Os09g11480,LOC_Os10g25170
Cluster7	CO-like	2	LOC_Os02g39710,LOC_Os03g50310
Cluster7	bHLH	1	LOC_Os05g07120
Cluster7	G2-like	1	LOC_Os04g56990
Cluster7	GRAS	1	LOC_Os11g06180
Cluster7	MYB	1	LOC_Os01g74410
Cluster7	bZIP	1	LOC_Os12g05680
Total		25
Cluster5	NAC	3	LOC_Os01g48446,LOC_Os04g43560,LOC_Os10g42130
Cluster5	C2H2	1	LOC_Os03g55540
Cluster5	Dof	1	LOC_Os06g17410
Cluster5	ERF	3	LOC_Os04g52090,LOC_Os04g57340,LOC_Os09g35010
Cluster5	bHLH	1	LOC_Os12g32400
Cluster5	MYB	2	LOC_Os01g19330,LOC_Os09g26170
Cluster6	HSF	3	LOC_Os02g32590,LOC_Os03g53340,LOC_Os08g43334
Cluster8	GRF	1	LOC_Os02g53690
Cluster8	ERF	1	LOC_Os02g43940
Cluster8	MIKC	1	LOC_Os04g23910
Cluster8	bHLH	1	LOC_Os04g54900
Cluster8	TCP	1	LOC_Os02g51280
Total		19

## Sheet: TF
LOC	TFs
LOC_Os05g48870	ARF
LOC_Os07g08420	bZIP
LOC_Os03g60560	C2H2
LOC_Os06g40780	HD-ZIP
LOC_Os02g32590	HSF
LOC_Os08g43334	HSF
LOC_Os03g21030	NAC
LOC_Os05g10620	NAC
LOC_Os02g15340	NAC
LOC_Os07g04560	NAC
LOC_Os01g11550	TCP
LOC_Os07g48560	WOX
LOC_Os06g44010	WRKY
LOC_Os12g32400	bHLH
LOC_Os03g55540	C2H2
LOC_Os06g17410	Dof
LOC_Os04g52090	ERF
LOC_Os04g57340	ERF
LOC_Os09g35010	ERF
LOC_Os01g19330	MYB
LOC_Os04g43560	NAC
LOC_Os10g42130	NAC
LOC_Os02g04810	ARF
LOC_Os06g48950	ARF
LOC_Os11g32110	ARF
LOC_Os07g17230	B3
LOC_Os08g42470	bHLH
LOC_Os12g41650	bHLH
LOC_Os02g47660	bHLH
LOC_Os07g05010	bHLH
LOC_Os08g08160	bHLH
LOC_Os12g39850	bHLH
LOC_Os05g07120	bHLH
LOC_Os08g44830	C2H2
LOC_Os11g48000	C2H3
LOC_Os05g45020	C3H
LOC_Os04g42020	CO-like
LOC_Os06g44450	CO-like
LOC_Os03g50310	CO-like
LOC_Os02g39360	DBB
LOC_Os01g15900	Dof
LOC_Os02g49440	Dof
LOC_Os03g07360	Dof
LOC_Os01g54890	ERF
LOC_Os03g08490	ERF
LOC_Os02g13710	ERF
LOC_Os05g49010	ERF
LOC_Os11g06770	ERF
LOC_Os09g11480	ERF
LOC_Os06g24070	G2-like
LOC_Os04g56990	G2-like
LOC_Os11g47910	GRAS
LOC_Os03g12860	HD-ZIP
LOC_Os07g41370	MIKC
LOC_Os09g23620	MYB
LOC_Os08g43550	MYB
LOC_Os11g47460	MYB
LOC_Os01g09590	MYB
LOC_Os01g74410	MYB
LOC_Os01g34060	MYB_related
LOC_Os05g02420	MYB_related
LOC_Os05g51160	MYB_related
LOC_Os06g01670	MYB_related
LOC_Os08g06110	MYB_related
LOC_Os11g47460	MYB_related
LOC_Os01g41900	MYB_related
LOC_Os02g45670	MYB_related
LOC_Os01g74410	MYB_related
LOC_Os01g60020	NAC
LOC_Os09g33490	NAC
LOC_Os11g04960	NAC
LOC_Os02g56600	NAC
LOC_Os10g33760	NAC
LOC_Os06g43860	TALE
LOC_Os01g55750	TCP
LOC_Os01g53260	WRKY
LOC_Os01g47560	WRKY
LOC_Os02g16540	WRKY
LOC_Os05g40070	WRKY
LOC_Os03g55080	WRKY
LOC_Os05g25770	WRKY
LOC_Os07g02060	WRKY
LOC_Os07g48260	WRKY
LOC_Os09g25060	WRKY
LOC_Os11g45850	WRKY
LOC_Os04g43910	ARF
LOC_Os11g05740	B3
LOC_Os01g09990	bHLH
LOC_Os09g32510	bHLH
LOC_Os10g40740	bHLH
LOC_Os12g39400	C2H2
LOC_Os05g10670	C3H
LOC_Os01g09620	C3H
LOC_Os04g41560	DBB
LOC_Os02g55380	ERF
LOC_Os04g46350	HD-ZIP
LOC_Os10g41230	HD-ZIP
LOC_Os05g45410	HSF
LOC_Os03g05510	LBD
LOC_Os08g44940	LBD
LOC_Os10g07510	LBD
LOC_Os08g37970	MYB
LOC_Os04g49450	MYB_related
LOC_Os02g46030	MYB_related
LOC_Os05g34830	NAC
LOC_Os07g12340	NAC
LOC_Os08g33670	NAC
LOC_Os09g32260	NAC
LOC_Os05g32070	SRS
LOC_Os01g61080	WRKY
LOC_Os03g21710	WRKY
LOC_Os05g09020	WRKY
LOC_Os05g46020	WRKY
LOC_Os09g25070	WRKY
LOC_Os11g29870	WRKY
LOC_Os04g54900	bHLH
LOC_Os02g43940	ERF
LOC_Os02g53690	GRF
LOC_Os04g23910	MIKC
LOC_Os02g51280	TCP
