# Supplementary material for: Melatonin Regulates Root Architecture by Modulating Auxin Response in Rice
Source: Front Plant Sci. 2017 Feb 7;8:134. doi: 10.3389/fpls.2017.00134 (PMC5293752; doi:10.3389/fpls.2017.00134)
Supplement: Supplementary Table 5 — Transcription factors. [file Table5.XLS]

## Sheet: Co-up
Motif Name	Gene Number	P-value
CATGCATG RY-repeat promoter motif	45	1.38e-06
CATGCAT	75	2.56e-06
TACGTA	69	6.67e-06
[A|T]GATA[A|G]	229	1.27e-05
CTATAAATAC	13	3.55e-05
CATGCA[C|T]	93	3.74e-05
CATGCA	130	5.24e-05
GTAC	293	0.000123233
TGTATATAT	22	0.000215423
TT[A|T]T[A|T]TT[A|T]TT	91	0.000263448
GTACGTG	27	0.000498585
AGCAGC	107	0.000613829
AATAAT	163	0.000953341
G[A|G][A|T]AA[A|T]	301	0.000969804
TATAAAT	97	0.00114528
TATTAAT	69	0.00225538
TATCCA	92	0.00265716
CTGAC[C|T]	93	0.0029662
TGACGT	60	0.00399203
CATTAATTAG	4	0.00421416
GAAAAA	196	0.00449436
TGTCTC	79	0.00509383
GATAA	205	0.00574583
CAAT	310	0.00639332
AGAAA	274	0.00678417
C[A|T][A|T][A|T][A|T][A|T][A|T][A|T][A|T]G	162	0.0071517
AACCAA	121	0.00716366
TG[A|C|T]AAA[A|G][G|T]	112	0.00920477
ACGT	274	0.0100829
ACAC[A|T|C|G][A|T|C|G]G	179	0.0121363
ATATT	266	0.012475
TTTGAC[C|T]	67	0.0136242
TCATCAC	37	0.014605
CACGCAAT	7	0.0154677
T[A|T|C|G]CGTACAA	7	0.0163128
[C|T]AAC[G|T]G	162	0.0167143
TATTCT	95	0.0168217
[C|T]C[C|T][C|T]ACC[A|T]ACC	6	0.0180973
TATTTAA	71	0.018721
TTGAC	192	0.023416
TGACT	179	0.0238832
TGTAAAGT	12	0.02396
TGTCACA	29	0.0250719
AACGTT	44	0.0254951
TATCCAT	37	0.0278249
[A|T]TTTAT[A|G]TTT[A|T]	15	0.0298949
AATAAA	180	0.0303141
AAATTAGT	23	0.0327669
ACAAAGAA	17	0.0329196
A[A|C]C[A|T]A[A|C]C	151	0.0380134
CAAAACGC	7	0.0384827
CAAACAC	37	0.0388332
TATATAA	85	0.0423056
[C|T]TGTC[A|T]C	78	0.0432604
AGAA[A|T|C|G][A|T|C|G]TTCT	14	0.0439381
AACGG	155	0.0441867
TTGACC	68	0.0453944
TAACTG	52	0.0477009

## Sheet: Co-down
Motif Name	Gene Number	P-value
CATGCAT	23	9.07e-08
CATGCA[C|T]	26	8.74e-07
CTATAAATAC	7	1.05e-06
CATGCA	32	2.69e-06
TATATAA	27	2.77e-06
CATGCATG	14	4.3e-06
TATAAAT	24	0.00016354
TGTATATAT	6	0.00386851
TGCAGG	17	0.00404094
AATTAAA	20	0.00610928
AACGG	32	0.0064215
TATTAAT	15	0.00999387
AGCAGC	21	0.0113611
TATTTAA	16	0.0135132
TACACAT	9	0.0149198
GGTTAA	15	0.0184945
ACTAATTT	6	0.0208278
AAATTAAA	11	0.0267636
TGGTCCCAC	2	0.030658
GATCATCGATC	1	0.0350127
ATATT	46	0.422381
