# Supplementary material for: Melatonin Regulates Root Architecture by Modulating Auxin Response in Rice
Source: Front Plant Sci. 2017 Feb 7;8:134. doi: 10.3389/fpls.2017.00134 (PMC5293752; doi:10.3389/fpls.2017.00134)
Supplement: Supplementary Table 6 — Candidate cis-elements discovered from co-up and -down genes. [file Table6.xls]

## Sheet: M0 vs M10
GeneID	M0-Expression	M10-Expression	log2 Ratio(M10/M0)	Up or Down (M10B/CKB)	P-value	Description
LOC_Os10g34020	0	151	10.3221	Up	3.42e-48	cDNA|glutathione S-transferase, putative, expressed
LOC_Os09g20220	4	2747	9.5102	Up	0	cDNA|glutathione S-transferase, putative, expressed
LOC_Os04g58734	0	17	7.16552	Up	4.41e-06	cDNA|expressed protein
LOC_Os03g44170	2	210	6.8008	Up	5.95e-63	cDNA|glutathione S-transferase, putative, expressed
LOC_Os01g45110	27	1861	6.19353	Up	0	cDNA|anthocyanin 3-O-beta-glucosyltransferase, putative, expressed
LOC_Os11g14910	52	3381	6.10935	Up	0	cDNA|NADP-dependent oxidoreductase, putative, expressed
LOC_Os01g37630	3	138	5.61012	Up	2.71e-39	cDNA|esterase, putative, expressed
LOC_Os05g45100	2	89	5.56229	Up	1.18e-25	cDNA|anthocyanidin 5,3-O-glucosyltransferase, putative, expressed
LOC_Os04g27060	62	2124	5.18493	Up	0	cDNA|oxidoreductase, aldo/keto reductase family protein, putative, expressed
LOC_Os09g32000	1	33	5.13095	Up	7.65e-10	cDNA|expressed protein
LOC_Os07g23570	7	215	5.02739	Up	1.3e-57	cDNA|cytochrome P450 72A1, putative, expressed
LOC_Os09g27260	18	527	4.95829	Up	3.48e-138	cDNA|plant viral response family protein, putative, expressed
LOC_Os11g42989	1	28	4.89391	Up	2.45e-08	cDNA|exo70 exocyst complex subunit, putative, expressed
LOC_Os07g23410	1	28	4.89391	Up	2.45e-08	cDNA|fatty acid desaturase, putative, expressed
LOC_Os04g46630	250	6992	4.89226	Up	0	cDNA|expansin precursor, putative, expressed
LOC_Os09g23560	18	502	4.88817	Up	1.06e-130	cDNA|dehydrogenase, putative, expressed
LOC_Os12g05860	2	46	4.61012	Up	1.1e-12	cDNA|Cupin domain containing protein, expressed
LOC_Os07g46860	1	23	4.61012	Up	7.67e-07	cDNA|sex determination protein tasselseed-2, putative, expressed
LOC_Os11g29420	1	23	4.61012	Up	7.67e-07	cDNA|LTPL30 - Protease inhibitor/seed storage/LTP family protein precursor, putative, expressed
LOC_Os04g09920	8	170	4.49595	Up	4.23e-43	cDNA|cytochrome P450, putative, expressed
LOC_Os06g34870	1	21	4.47887	Up	3.01e-06	cDNA|Zinc finger, C3HC4 type domain containing protein, expressed
LOC_Os06g31090	1	20	4.40848	Up	5.94e-06	cDNA|GAMYB-binding protein, putative, expressed
LOC_Os01g66900	5	99	4.39398	Up	2.75e-25	cDNA|expressed protein
LOC_Os10g38340	65	1276	4.3816	Up	0	cDNA|glutathione S-transferase GSTU6, putative, expressed
LOC_Os04g10160	4	74	4.29601	Up	6e-19	cDNA|cytochrome P450, putative, expressed
LOC_Os10g31780	29	524	4.262	Up	1.88e-125	cDNA|oxidoreductase, short chain dehydrogenase/reductase family domain containing protein, expressed
LOC_Os10g38610	3	52	4.20203	Up	1.76e-13	cDNA|glutathione S-transferase, putative, expressed
LOC_Os01g10640	1	17	4.17402	Up	4.53e-05	cDNA|expressed protein
LOC_Os09g34250	36	597	4.13822	Up	7.81e-140	cDNA|UDP-glucoronosyl and UDP-glucosyl transferase domain containing protein, expressed
LOC_Os04g10000	1	16	4.08655	Up	8.87e-05	cDNA|sex determination protein tasselseed-2, putative, expressed
LOC_Os01g49720	3	45	3.99345	Up	1.87e-11	cDNA|glutathione S-transferase, putative, expressed
LOC_Os10g38150	4	60	3.99345	Up	6.86e-15	cDNA|glutathione S-transferase, N-terminal domain containing protein, expressed
LOC_Os02g36810	9	135	3.99345	Up	6.01e-32	cDNA|cytokinin-O-glucosyltransferase 2, putative, expressed
LOC_Os01g55940	536	7868	3.96225	Up	0	cDNA|OsGH3.2 - Probable indole-3-acetic acid-amido synthetase, expressed
LOC_Os10g38350	27	394	3.95372	Up	7.87e-90	cDNA|glutathione S-transferase, putative, expressed
LOC_Os01g43774	34	467	3.86637	Up	2.09e-104	cDNA|cytochrome P450 72A1, putative, expressed
LOC_Os01g38110	4	54	3.84144	Up	3.57e-13	cDNA|cytochrome P450, putative, expressed
LOC_Os04g26920	17	227	3.82564	Up	3.99e-51	cDNA|oxidoreductase, aldo/keto reductase family protein, putative, expressed
LOC_Os07g07440	15	195	3.78699	Up	8.77e-44	cDNA|versicolorin reductase, putative, expressed
LOC_Os02g16270	17	217	3.76064	Up	2.67e-48	cDNA|xa1, putative, expressed
LOC_Os01g51780	4	51	3.75898	Up	2.53e-12	cDNA|auxin efflux carrier component, putative, expressed
LOC_Os10g37110	8	100	3.73041	Up	7.39e-23	cDNA|transposon protein, putative, unclassified, expressed
LOC_Os12g44110	12	144	3.67152	Up	6.22e-32	cDNA|ligA, putative, expressed
LOC_Os10g39660	2	24	3.67152	Up	2.79e-06	cDNA|expressed protein
LOC_Os01g12070	447	5335	3.6637	Up	0	cDNA|endoglucanase precursor, putative, expressed
LOC_Os01g45520	5	59	3.64727	Up	9.04e-14	cDNA|D-mannose binding lectin family protein, expressed
LOC_Os09g28160	26	306	3.6435	Up	8.14e-66	cDNA|phosphate carrier protein, mitochondrial precursor, putative, expressed
LOC_Os12g36830	138	1595	3.61737	Up	0	cDNA|pathogenesis-related Bet v I family protein, putative, expressed
LOC_Os03g17480	19	219	3.61341	Up	3.25e-47	cDNA|IN2-1 protein, putative, expressed
LOC_Os03g16030	25	286	3.60257	Up	4.75e-61	cDNA|hsp20/alpha crystallin family protein, putative, expressed
LOC_Os02g40500	76	863	3.59184	Up	1.78e-180	cDNA|OsGrx_C2.1 - glutaredoxin subgroup I, expressed
LOC_Os07g23430	9	99	3.54599	Up	8.9e-22	cDNA|fatty acid desaturase, putative, expressed
LOC_Os12g36850	45	487	3.52248	Up	6.47e-101	cDNA|pathogenesis-related Bet v I family protein, putative, expressed
LOC_Os07g44110	36	388	3.51654	Up	1.29e-80	cDNA|cytochrome P450 72A1, putative, expressed
LOC_Os01g42380	67	702	3.47579	Up	4.58e-143	cDNA|pleiotropic drug resistance protein, putative, expressed
LOC_Os11g16940	2	20	3.40848	Up	3.68e-05	cDNA|transposon protein, putative, CACTA, En/Spm sub-class
LOC_Os02g32770	2	20	3.40848	Up	3.68e-05	cDNA|cytochrome P450, putative, expressed
LOC_Os11g14380	3	29	3.35957	Up	6.11e-07	cDNA|resistance protein LR10, putative, expressed
LOC_Os06g11290	184	1765	3.34844	Up	0	cDNA|12-oxophytodienoate reductase, putative, expressed
LOC_Os11g31060	55	527	3.34685	Up	2.72e-104	cDNA|IQ calmodulin-binding and BAG domain containing protein, putative, expressed
LOC_Os04g10010	7	67	3.34529	Up	1.8e-14	cDNA|sex determination protein tasselseed-2, putative, expressed
LOC_Os04g39980	199	1891	3.33486	Up	0	cDNA|gibberellin 20 oxidase 2, putative, expressed
LOC_Os07g02610	2	19	3.33448	Up	6.95e-05	cDNA|expressed protein
LOC_Os06g43080	2	19	3.33448	Up	6.95e-05	cDNA|expressed protein
LOC_Os05g38940	7	66	3.32359	Up	3.37e-14	cDNA|expressed protein
LOC_Os05g45410	6	55	3.28295	Up	6.41e-12	cDNA|HSF-type DNA-binding domain containing protein, expressed
LOC_Os11g13970	4	36	3.25648	Up	3.72e-08	cDNA|transferase family protein, putative, expressed
LOC_Os08g07070	4	35	3.21584	Up	6.94e-08	cDNA|expressed protein
LOC_Os06g34530	24	209	3.20895	Up	9.51e-41	cDNA|zinc finger, C3HC4 type domain containing protein, expressed
LOC_Os12g25370	3	26	3.20203	Up	4.02e-06	cDNA|retrotransposon protein, putative, unclassified, expressed
LOC_Os10g07510	8	67	3.15264	Up	8.93e-14	cDNA|DUF260 domain containing protein, putative, expressed
LOC_Os05g48680	7	58	3.13718	Up	4.83e-12	cDNA|expressed protein
LOC_Os02g45280	12	99	3.13095	Up	1.3e-19	cDNA|cytochrome P450, putative, expressed
LOC_Os02g53250	10	82	3.12218	Up	1.97e-16	cDNA|expressed protein
LOC_Os04g09900	59	481	3.1138	Up	3.72e-89	cDNA|ent-kaurene synthase, chloroplast precursor, putative, expressed
LOC_Os01g28970	3	24	3.08655	Up	1.39e-05	cDNA|retrotransposon protein, putative, Ty3-gypsy subclass, expressed
LOC_Os03g16020	22	174	3.07007	Up	8.3e-33	cDNA|hsp20/alpha crystallin family protein, putative, expressed
LOC_Os06g09990	3	23	3.02515	Up	2.57e-05	cDNA|expressed protein
LOC_Os03g14180	6	45	2.99345	Up	3.01e-09	cDNA|hsp20/alpha crystallin family protein, putative, expressed
LOC_Os03g16920	55	401	2.95265	Up	7.96e-71	cDNA|DnaK family protein, putative, expressed
LOC_Os01g44960	84	610	2.9469	Up	1.2e-106	cDNA|hydrolase, alpha/beta fold family domain containing protein, expressed
LOC_Os02g12090	4	29	2.94454	Up	2.76e-06	cDNA|expressed protein
LOC_Os05g45090	4	29	2.94454	Up	2.76e-06	cDNA|anthocyanidin 5,3-O-glucosyltransferase, putative, expressed
LOC_Os01g27210	123	887	2.93683	Up	9.88e-154	cDNA|glutathione S-transferase, putative, expressed
LOC_Os12g05840	32	227	2.9131	Up	3.05e-40	cDNA|Cupin domain containing protein, expressed
LOC_Os10g38189	14	99	2.90856	Up	2.49e-18	cDNA|glutathione S-transferase, putative, expressed
LOC_Os06g37224	5	35	2.89391	Up	3.01e-07	cDNA|cytochrome P450, putative, expressed
LOC_Os11g44750	14	97	2.87911	Up	8.15e-18	cDNA|retrotransposon protein, putative, unclassified, expressed
LOC_Os04g46970	13	89	2.86185	Up	2.31e-16	cDNA|glucosyltransferase, putative, expressed
LOC_Os07g35280	17	116	2.85707	Up	7.02e-21	cDNA|TKL_IRAK_DUF26-lc.1 - DUF26 kinases have homology to DUF26 containing loci, expressed
LOC_Os10g23240	4	27	2.84144	Up	9.18e-06	cDNA|expressed protein
LOC_Os01g45250	86	576	2.83021	Up	1.04e-96	cDNA|DUF1645 domain containing protein, putative, expressed
LOC_Os10g22070	43	287	2.8252	Up	6.33e-49	cDNA|glutathione S-transferase, putative, expressed
LOC_Os10g38160	28	185	2.81058	Up	6.47e-32	cDNA|glutathione S-transferase, putative, expressed
LOC_Os03g03480	5	33	2.80902	Up	9.91e-07	cDNA|DUF623 domain containing protein, expressed
LOC_Os01g43490	28	184	2.80276	Up	1.16e-31	cDNA|polygalacturonase, putative, expressed
LOC_Os03g17470	205	1346	2.80154	Up	3.64e-221	cDNA|IN2-1 protein, putative, expressed
LOC_Os10g38450	21	134	2.76033	Up	4.24e-23	cDNA|receptor-like protein kinase 2 precursor, putative, expressed
LOC_Os07g41070	8	51	2.75898	Up	1.34e-09	cDNA|NAD dependent epimerase/dehydratase family protein, putative, expressed
LOC_Os08g37970	20	127	2.75331	Up	6.54e-22	cDNA|MYB family transcription factor, putative, expressed
LOC_Os07g48320	6	38	2.74952	Up	1.95e-07	cDNA|HAD superfamily phosphatase, putative, expressed
LOC_Os10g20350	4	25	2.73041	Up	3.01e-05	cDNA|MATE efflux family protein, putative, expressed
LOC_Os10g34940	4	25	2.73041	Up	3.01e-05	cDNA|expressed protein
LOC_Os04g10060	4	25	2.73041	Up	3.01e-05	cDNA|ent-kaurene synthase, chloroplast precursor, putative, expressed
LOC_Os10g36580	18	112	2.72398	Up	2.79e-19	cDNA|UP-9A, putative, expressed
LOC_Os01g43710	412	2557	2.72029	Up	0	cDNA|cytochrome P450 72A1, putative, expressed
LOC_Os03g47034	312	1936	2.72002	Up	2e-307	cDNA|expressed protein
LOC_Os08g05970	15	93	2.71882	Up	3.26e-16	cDNA|expressed protein
LOC_Os06g28790	5	31	2.71882	Up	3.22e-06	cDNA|expressed protein
LOC_Os09g23780	54	334	2.71537	Up	2.25e-54	cDNA|expressed protein
LOC_Os04g56950	31	191	2.70979	Up	1.08e-31	cDNA|jasmonate O-methyltransferase, putative, expressed
LOC_Os03g22020	47	286	2.69184	Up	2.32e-46	cDNA|peroxidase precursor, putative, expressed
LOC_Os05g48700	20	121	2.68349	Up	2.09e-20	cDNA|gibberellin 2-beta-dioxygenase, putative, expressed
LOC_Os05g42150	36	217	2.67818	Up	2.31e-35	cDNA|OsGH3.4 - Probable indole-3-acetic acid-amido synthetase, expressed
LOC_Os03g23940	5	30	2.67152	Up	5.77e-06	cDNA|expressed protein
LOC_Os08g05770	8	48	2.67152	Up	7.66e-09	cDNA|expressed protein
LOC_Os11g44500	12	71	2.65134	Up	2.19e-12	cDNA|protein kinase domain containing protein, expressed
LOC_Os11g42200	53	308	2.62542	Up	1.74e-48	cDNA|laccase precursor protein, putative, expressed
LOC_Os11g47610	8	46	2.61012	Up	2.42e-08	cDNA|glycosyl hydrolase, putative, expressed
LOC_Os07g47230	8	46	2.61012	Up	2.42e-08	cDNA|TKL_IRAK_DUF26-lh.10 - DUF26 kinases have homology to DUF26 containing loci, expressed
LOC_Os06g34610	6	34	2.58905	Up	1.98e-06	cDNA|expressed protein
LOC_Os01g45510	13	73	2.57594	Up	2.43e-12	cDNA|DUF617 domain containing protein, expressed
LOC_Os01g04570	25	140	2.57198	Up	2.24e-22	cDNA|Ser/Thr protein kinase, putative, expressed
LOC_Os03g36279	5	28	2.57198	Up	1.83e-05	cDNA|retrotransposon protein, putative, Ty3-gypsy subclass, expressed
LOC_Os08g04540	21	117	2.5646	Up	7.06e-19	cDNA|decarboxylase, putative, expressed
LOC_Os06g44100	18	100	2.56049	Up	2.61e-16	cDNA|HLS, putative, expressed
LOC_Os08g10250	15	82	2.53722	Up	1.72e-13	cDNA|SHR5-receptor-like kinase, putative, expressed
LOC_Os08g10244	18	98	2.53134	Up	8.02e-16	cDNA|retrotransposon protein, putative, unclassified, expressed
LOC_Os07g44140	218	1185	2.52904	Up	3.76e-174	cDNA|cytochrome P450 72A1, putative, expressed
LOC_Os03g10100	12	65	2.52396	Up	6.58e-11	cDNA|transporter family protein, putative, expressed
LOC_Os01g14990	5	27	2.51951	Up	3.24e-05	cDNA|GCRP6 - Glycine and cysteine rich family protein precursor, putative, expressed
LOC_Os06g35060	34	183	2.51479	Up	4.16e-28	cDNA|heavy metal-associated domain containing protein, expressed
LOC_Os06g40780	8	43	2.51282	Up	1.32e-07	cDNA|MONOCULM 1, putative, expressed
LOC_Os02g42000	8	43	2.51282	Up	1.32e-07	cDNA|expressed protein
LOC_Os10g38360	475	2553	2.51275	Up	0	cDNA|glutathione S-transferase, putative, expressed
LOC_Os06g11240	128	686	2.50862	Up	1.17e-100	cDNA|12-oxophytodienoate reductase, putative, expressed
LOC_Os07g35700	9	48	2.50159	Up	2.6e-08	cDNA|TKL_IRAK_DUF26-lc.4 - DUF26 kinases have homology to DUF26 containing loci, expressed
LOC_Os03g10050	18	96	2.50159	Up	2.45e-15	cDNA|serine acetyltransferase protein, putative, expressed
LOC_Os04g03164	30	158	2.48344	Up	3.86e-24	cDNA|expressed protein
LOC_Os01g23970	9	47	2.47122	Up	4.54e-08	cDNA|cysteine-rich receptor protein kinase, putative, expressed
LOC_Os12g26690	5	26	2.46507	Up	5.7e-05	cDNA|expressed protein
LOC_Os05g30350	80	416	2.46507	Up	1.66e-60	cDNA|Os5bglu22 - beta-glucosidase homologue, similar to G. max isohydroxyurate hydrolase, expressed
LOC_Os03g53400	13	67	2.4522	Up	6.96e-11	cDNA|transmembrane BAX inhibitor motif-containing protein, putative, expressed
LOC_Os10g41060	165	849	2.44985	Up	8.38e-121	cDNA|expressed protein
LOC_Os01g09990	9	46	2.44019	Up	7.92e-08	cDNA|helix-loop-helix DNA-binding domain containing protein, expressed
LOC_Os02g03120	243	1239	2.4367	Up	2.44e-174	cDNA|endoglucanase, putative, expressed
LOC_Os02g28220	21	107	2.4357	Up	1.83e-16	cDNA|transferase family protein, putative, expressed
LOC_Os11g37700	753	3817	2.42827	Up	0	cDNA|pleiotropic drug resistance protein, putative, expressed
LOC_Os05g50100	26	131	2.41954	Up	1.07e-19	cDNA|expressed protein
LOC_Os06g07040	433	2166	2.40915	Up	2.9e-299	cDNA|OsIAA20 - Auxin-responsive Aux/IAA gene family member, expressed
LOC_Os06g34560	10	50	2.40848	Up	2.7e-08	cDNA|zinc finger, C3HC4 type domain containing protein, expressed
LOC_Os01g71624	25	124	2.39689	Up	1.57e-18	cDNA|expressed protein
LOC_Os06g39240	122	600	2.38464	Up	3.03e-83	cDNA|endothelial differentiation-related factor 1, putative, expressed
LOC_Os07g09190	17	83	2.37413	Up	9.92e-13	cDNA|transketolase, putative, expressed
LOC_Os11g40840	6	29	2.35957	Up	3.29e-05	cDNA|receptor-like protein kinase 2 precursor, putative, expressed
LOC_Os01g43890	43	207	2.35378	Up	2.41e-29	cDNA|OsSCP4 - Putative Serine Carboxypeptidase homologue, expressed
LOC_Os08g39850	15	71	2.32941	Up	7.31e-11	cDNA|lipoxygenase, chloroplast precursor, putative, expressed
LOC_Os04g37490	168	787	2.31446	Up	7.63e-105	cDNA|oxidoreductase, aldo/keto reductase family protein, putative, expressed
LOC_Os08g04560	12	56	2.30895	Up	9.27e-09	cDNA|decarboxylase, putative, expressed
LOC_Os10g19919	15	70	2.30895	Up	1.25e-10	cDNA|retrotransposon protein, putative, Ty3-gypsy subclass, expressed
LOC_Os06g21380	12	56	2.30895	Up	9.27e-09	cDNA|OsCttP3 - Putative C-terminal processing peptidase homologue, expressed
LOC_Os04g51160	30	139	2.2986	Up	1.16e-19	cDNA|transposon protein, putative, unclassified, expressed
LOC_Os06g20820	16	74	2.29601	Up	4.27e-11	cDNA|expressed protein
LOC_Os09g19970	82	379	2.29506	Up	7.09e-51	cDNA|expressed protein
LOC_Os04g44250	56	257	2.28482	Up	7.78e-35	cDNA|cytokinin-O-glucosyltransferase 3, putative, expressed
LOC_Os08g42590	484	2213	2.27948	Up	5.26e-286	cDNA|mtN19, putative, expressed
LOC_Os11g37970	57	260	2.27603	Up	4.59e-35	cDNA|WIP5 - Wound-induced protein precursor, expressed
LOC_Os10g07114	11	50	2.27098	Up	8.01e-08	cDNA|expressed protein
LOC_Os12g07030	13	59	2.26876	Up	5.37e-09	cDNA|expressed protein
LOC_Os09g11620	8	36	2.25648	Up	6.22e-06	cDNA|retrotransposon protein, putative, Ty3-gypsy subclass
LOC_Os04g46140	14	63	2.25648	Up	1.82e-09	cDNA|transferase family protein, putative, expressed
LOC_Os07g04560	30	134	2.24575	Up	1.63e-18	cDNA|no apical meristem protein, putative, expressed
LOC_Os07g25960	7	31	2.2334	Up	3.22e-05	cDNA|retrotransposon protein, putative, unclassified, expressed
LOC_Os10g38780	59	261	2.23182	Up	2.17e-34	cDNA|glutathione S-transferase, putative, expressed
LOC_Os03g05910	135	592	2.21919	Up	2.2e-75	cDNA|expressed protein
LOC_Os12g12080	41	178	2.20474	Up	1.33e-23	cDNA|retrotransposon protein, putative, Ty3-gypsy subclass, expressed
LOC_Os10g34920	25	108	2.19759	Up	7.85e-15	cDNA|secretory protein, putative, expressed
LOC_Os05g12320	10	43	2.19089	Up	1.17e-06	cDNA|nodulin MtN3 family protein, putative, expressed
LOC_Os07g39720	15	64	2.17966	Up	2.99e-09	cDNA|expressed protein
LOC_Os03g55050	79	336	2.17509	Up	1.79e-42	cDNA|UDP-glucoronosyl and UDP-glucosyl transferase domain containing protein, expressed
LOC_Os01g45550	12	51	2.17402	Up	1.32e-07	cDNA|auxin efflux carrier component, putative, expressed
LOC_Os01g52340	8	34	2.17402	Up	1.8e-05	cDNA|NB-ARC domain containing protein, expressed
LOC_Os03g45250	8	34	2.17402	Up	1.8e-05	cDNA|2-aminoethanethiol dioxygenase, putative, expressed
LOC_Os04g43200	8	34	2.17402	Up	1.8e-05	cDNA|caleosin related protein, putative, expressed
LOC_Os11g29710	28	119	2.17402	Up	5.3e-16	cDNA|OsFBO4 - F-box and other domain containing protein, expressed
LOC_Os11g36719	25	106	2.17062	Up	2.22e-14	cDNA|lipoxygenase, putative, expressed
LOC_Os02g36530	25	106	2.17062	Up	2.22e-14	cDNA|expressed protein
LOC_Os10g34440	9	38	2.16456	Up	5.96e-06	cDNA|expressed protein
LOC_Os03g50130	1094	4616	2.16358	Up	0	cDNA|microsomal glutathione S-transferase 3, putative, expressed
LOC_Os02g15704	10	42	2.15694	Up	1.98e-06	cDNA|expressed protein
LOC_Os02g12350	25	105	2.15694	Up	3.71e-14	cDNA|histone deacetylase, putative, expressed
LOC_Os02g47780	70	294	2.15694	Up	5.47e-37	cDNA|hydrolase, alpha/beta fold family domain containing protein, expressed
LOC_Os01g72130	181	760	2.15656	Up	6.32e-93	cDNA|glutathione S-transferase, putative, expressed
LOC_Os01g41430	22	92	2.15068	Up	1.56e-12	cDNA|UDP-glucoronosyl and UDP-glucosyl transferase, putative, expressed
LOC_Os03g55240	90	376	2.14929	Up	1.2e-46	cDNA|cytochrome P450, putative, expressed
LOC_Os10g40720	1188	4948	2.14487	Up	0	cDNA|expansin precursor, putative, expressed
LOC_Os08g16820	19	79	2.14241	Up	6.63e-11	cDNA|retrotransposon protein, putative, SINE subclass, expressed
LOC_Os04g28420	103	425	2.13137	Up	5.69e-52	cDNA|peptidyl-prolyl isomerase, putative, expressed
LOC_Os03g21710	8	33	2.13095	Up	3.05e-05	cDNA|WRKY79, expressed
LOC_Os04g56390	32	132	2.13095	Up	3.42e-17	cDNA|expressed protein
LOC_Os01g71240	8	33	2.13095	Up	3.05e-05	cDNA|calcium-transporting ATPase, plasma membrane-type, putative, expressed
LOC_Os07g43740	33	136	2.12962	Up	1.17e-17	cDNA|zinc finger, C3HC4 type domain containing protein, expressed
LOC_Os12g17804	17	69	2.10762	Up	1.61e-09	cDNA|expressed protein
LOC_Os04g30420	47	189	2.09421	Up	1.72e-23	cDNA|dehydrogenase, putative, expressed
LOC_Os05g15630	56	225	2.09298	Up	1.18e-27	cDNA|membrane associated DUF588 domain containing protein, putative, expressed
LOC_Os07g32060	41	164	2.08655	Up	1.72e-20	cDNA|UDP-glucoronosyl/UDP-glucosyl transferase, putative, expressed
LOC_Os12g36880	28	112	2.08655	Up	1.9e-14	cDNA|pathogenesis-related Bet v I family protein, putative, expressed
LOC_Os10g36610	13	52	2.08655	Up	2.08e-07	cDNA|UP-9A, putative, expressed
LOC_Os03g55530	81	322	2.07762	Up	1.52e-38	cDNA|HLS, putative, expressed
LOC_Os08g31860	15	59	2.06231	Up	3.91e-08	cDNA|expressed protein
LOC_Os08g05960	50	196	2.05741	Up	8.67e-24	cDNA|expressed protein
LOC_Os01g70850	233	913	2.05684	Up	8.5e-105	cDNA|esterase, putative, expressed
LOC_Os01g12000	226	884	2.05428	Up	2.3e-101	cDNA|expressed protein
LOC_Os04g46350	55	214	2.04666	Up	1.14e-25	cDNA|homeobox associated leucine zipper, putative, expressed
LOC_Os01g72150	120	466	2.04385	Up	6.44e-54	cDNA|glutathione S-transferase, putative, expressed
LOC_Os01g50100	51	198	2.04349	Up	8.09e-24	cDNA|ABC transporter, ATP-binding protein, putative, expressed
LOC_Os07g35680	8	31	2.04075	Up	8.57e-05	cDNA|TKL_IRAK_DUF26-lc22 - DUF26 kinases have homology to DUF26 containing loci, expressed
LOC_Os02g55380	8	31	2.04075	Up	8.57e-05	cDNA|AP2 domain containing protein, expressed
LOC_Os04g36070	14	54	2.03409	Up	1.93e-07	cDNA|OsRR1 type-A response regulator, expressed
LOC_Os07g44440	107	412	2.03159	Up	1.68e-47	cDNA|peroxiredoxin, putative, expressed
LOC_Os04g37670	100	381	2.01635	Up	1.23e-43	cDNA|steroid nuclear receptor, ligand-binding, putative, expressed
LOC_Os01g28680	474	1803	2.01399	Up	1.44e-199	cDNA|WD domain, G-beta repeat domain containing protein, expressed
LOC_Os12g09640	17	64	1.99909	Up	2.01e-08	cDNA|protein phosphatase 2C, putative, expressed
LOC_Os03g25340	34	128	1.99909	Up	1.66e-15	cDNA|peroxidase precursor, putative, expressed
LOC_Os12g44350	109	409	1.99433	Up	4.49e-46	cDNA|actin, putative, expressed
LOC_Os07g08420	20	75	1.99345	Up	1.28e-09	cDNA|bZIP transcription factor domain containing protein, expressed
LOC_Os11g30560	44	165	1.99345	Up	1.67e-19	cDNA|dehydrogenase/reductase, putative, expressed
LOC_Os06g30970	349	1308	1.99262	Up	2.63e-143	cDNA|ubiquitin-conjugating enzyme, putative, expressed
LOC_Os11g44860	15	56	1.98702	Up	1.76e-07	cDNA|cysteine-rich receptor-like protein kinase 28 precursor, putative, expressed
LOC_Os10g38740	949	3535	1.98378	Up	0	cDNA|glutathione S-transferase, putative, expressed
LOC_Os07g33780	143	531	1.97925	Up	9.75e-59	cDNA|pleiotropic drug resistance protein 5, putative, expressed
LOC_Os01g43700	108	400	1.97552	Up	1.48e-44	cDNA|cytochrome P450 72A1, putative, expressed
LOC_Os07g49370	20	74	1.97408	Up	2.1e-09	cDNA|glycosyltransferase family 43 protein, putative, expressed
LOC_Os10g39000	36	133	1.97191	Up	8.53e-16	cDNA|expressed protein
LOC_Os12g15680	448	1654	1.97094	Up	4e-178	cDNA|laccase precursor protein, putative, expressed
LOC_Os12g42020	51	187	1.96102	Up	1.81e-21	cDNA|AGC_PVPK_like_kin82y.20 - ACG kinases include homologs to PKA, PKG and PKC, expressed
LOC_Os11g31940	15	55	1.96102	Up	2.89e-07	cDNA|GDSL-like lipase/acylhydrolase, putative, expressed
LOC_Os05g05080	9	33	1.96102	Up	7.74e-05	cDNA|expressed protein
LOC_Os11g40830	12	44	1.96102	Up	4.67e-06	cDNA|retrotransposon protein, putative, unclassified, expressed
LOC_Os11g31090	459	1676	1.95501	Up	1.52e-178	cDNA|transferase family protein, putative, expressed
LOC_Os02g56120	63	230	1.95476	Up	5.94e-26	cDNA|OsIAA9 - Auxin-responsive Aux/IAA gene family member, expressed
LOC_Os10g12290	14	51	1.95162	Up	8.6e-07	cDNA|expressed protein
LOC_Os02g40330	310	1127	1.9487	Up	3.55e-120	cDNA|retrotransposon protein, putative, Ty3-gypsy subclass, expressed
LOC_Os06g37140	32	116	1.94454	Up	9.98e-14	cDNA|retrotransposon protein, putative, Ty3-gypsy subclass, expressed
LOC_Os08g44940	46	166	1.93803	Up	5.99e-19	cDNA|DUF260 domain containing protein, putative, expressed
LOC_Os02g43430	40	144	1.93455	Up	1.36e-16	cDNA|protein kinase domain containing protein, expressed
LOC_Os04g43910	197	705	1.92598	Up	1.05e-74	cDNA|auxin response factor, putative, expressed
LOC_Os05g10620	36	128	1.91663	Up	9.63e-15	cDNA|no apical meristem protein, putative, expressed
LOC_Os06g45184	54	192	1.91663	Up	2.19e-21	cDNA|retrotransposon protein, putative, Ty3-gypsy subclass, expressed
LOC_Os01g52790	35	124	1.91147	Up	2.8e-14	cDNA|cytochrome P450 72A1, putative, expressed
LOC_Os01g23580	50	177	1.9103	Up	9.45e-20	cDNA|inorganic H+ pyrophosphatase, putative, expressed
LOC_Os10g38489	176	620	1.90325	Up	6.85e-65	cDNA|glutathione S-transferase GSTU6, putative, expressed
LOC_Os09g33680	661	2326	1.90168	Up	4.62e-238	cDNA|Os9bglu31 - beta-glucosidase, dhurrinase, similar to G. max hydroxyisourate hydrolase, expressed
LOC_Os04g40730	64	225	1.90034	Up	1.55e-24	cDNA|oxidoreductase, short chain dehydrogenase/reductase family, putative, expressed
LOC_Os06g05420	106	372	1.89779	Up	1.83e-39	cDNA|expressed protein
LOC_Os10g34930	231	809	1.8948	Up	1.23e-83	cDNA|secretory protein, putative, expressed
LOC_Os05g10670	140	486	1.88208	Up	1.71e-50	cDNA|zinc finger CCCH type family protein, putative, expressed
LOC_Os01g62870	468	1618	1.87619	Up	3.2e-163	cDNA|oxidoreductase, aldo/keto reductase family protein, putative, expressed
LOC_Os05g51390	11	38	1.87505	Up	3.73e-05	cDNA|uncharacterized protein PA4923, putative, expressed
LOC_Os02g32690	590	2032	1.87067	Up	1.15e-203	cDNA|pleiotropic drug resistance protein 15, putative, expressed
LOC_Os02g09610	21	72	1.86416	Up	1.31e-08	cDNA|GDSL-like lipase/acylhydrolase, putative, expressed
LOC_Os06g29730	106	363	1.86246	Up	1.28e-37	cDNA|RALFL28 - Rapid ALkalinization Factor RALF family protein precursor, expressed
LOC_Os01g20206	12	41	1.85914	Up	2.03e-05	cDNA|methyltransferase, putative, expressed
LOC_Os10g37400	59	201	1.85496	Up	2.03e-21	cDNA|DUF538 domain containing protein, putative, expressed
LOC_Os08g29570	95	323	1.85209	Up	2.08e-33	cDNA|pleiotropic drug resistance protein 3, putative, expressed
LOC_Os02g03710	150	509	1.84926	Up	1.37e-51	cDNA|UP-9A, putative, expressed
LOC_Os06g13220	92	312	1.84839	Up	3.05e-32	cDNA|expressed protein
LOC_Os01g34970	197	663	1.83737	Up	4.19e-66	cDNA|MDR-like ABC transporter, putative, expressed
LOC_Os07g13770	11	37	1.83658	Up	6.05e-05	cDNA|UDP-glucoronosyl and UDP-glucosyl transferase domain containing protein, expressed
LOC_Os10g39100	175	588	1.83502	Up	1.01e-58	cDNA|uncharacterized Cys-rich domain containing protein, putative, expressed
LOC_Os11g31540	114	381	1.82731	Up	1.98e-38	cDNA|BRASSINOSTEROID INSENSITIVE 1-associated receptor kinase 1 precursor, putative, expressed
LOC_Os01g47300	115	384	1.82603	Up	1.1e-38	cDNA|retrotransposon protein, putative, unclassified, expressed
LOC_Os06g10790	12	40	1.82352	Up	3.27e-05	cDNA|lectin-like receptor kinase, putative, expressed
LOC_Os08g02030	33	110	1.82352	Up	4.04e-12	cDNA|transferase family protein, putative, expressed
LOC_Os06g05790	19	63	1.81591	Up	1.81e-07	cDNA|transferase family domain containing protein, expressed
LOC_Os12g07310	37	122	1.80784	Up	3.77e-13	cDNA|citrate-binding protein precursor, putative, expressed
LOC_Os01g47290	28	92	1.80276	Up	3.21e-10	cDNA|expressed protein
LOC_Os04g45480	56	184	1.80276	Up	4.93e-19	cDNA|heat shock protein STI, putative, expressed
LOC_Os04g27980	55	180	1.79705	Up	1.41e-18	cDNA|glycosyl hydrolase, putative, expressed
LOC_Os09g19800	135	440	1.7911	Up	5.75e-43	cDNA|aminopeptidase, putative, expressed
LOC_Os11g29870	40	130	1.78699	Up	1.01e-13	cDNA|WRKY72, expressed
LOC_Os01g02420	16	52	1.78699	Up	2.84e-06	cDNA|protein kinase domain containing protein, expressed
LOC_Os12g22970	21	68	1.7817	Up	8.63e-08	cDNA|expressed protein
LOC_Os05g34830	26	84	1.77843	Up	2.69e-09	cDNA|No apical meristem protein, putative, expressed
LOC_Os04g01740	37	119	1.77192	Up	1.51e-12	cDNA|heat shock protein, putative, expressed
LOC_Os02g09720	256	820	1.76603	Up	4.34e-77	cDNA|multidrug resistance protein, putative, expressed
LOC_Os01g10440	90	288	1.76463	Up	3.97e-28	cDNA|xylosyltransferase, putative, expressed
LOC_Os10g38600	72	230	1.76212	Up	9.83e-23	cDNA|glutathione S-transferase GSTU6, putative, expressed
LOC_Os11g34390	64	204	1.75898	Up	2.74e-20	cDNA|glycosyltransferase, putative, expressed
LOC_Os01g43720	123	391	1.75506	Up	2.43e-37	cDNA|cytochrome P450 72A1, putative, expressed
LOC_Os01g10870	19	60	1.74552	Up	7.3e-07	cDNA|CAMK_KIN1/SNF1/Nim1_like.7 - CAMK includes calcium/calmodulin depedent protein kinases, expressed
LOC_Os02g14430	21	66	1.73863	Up	2.17e-07	cDNA|peroxidase precursor, putative, expressed
LOC_Os09g35870	29	91	1.73637	Up	1.11e-09	cDNA|OsIAA26 - Auxin-responsive Aux/IAA gene family member, expressed
LOC_Os01g63210	247	775	1.73624	Up	2.81e-71	cDNA|SOUL heme-binding protein, putative, expressed
LOC_Os05g35010	91	285	1.73358	Up	3.31e-27	cDNA|cytochrome P450, putative, expressed
LOC_Os07g35290	83	259	1.72832	Up	9.09e-25	cDNA|TKL_IRAK_DUF26-lc.10 - DUF26 kinases have homology to DUF26 containing loci, expressed
LOC_Os10g01134	45	140	1.72398	Up	5.04e-14	cDNA|OsSCP46 - Putative Serine Carboxypeptidase homologue, expressed
LOC_Os03g25370	98	304	1.71977	Up	1.31e-28	cDNA|peroxidase precursor, putative, expressed
LOC_Os06g09560	63	195	1.7166	Up	7.41e-19	cDNA|heat shock protein DnaJ, putative, expressed
LOC_Os05g02200	48	148	1.71105	Up	1.33e-14	cDNA|cysteine-rich repeat secretory protein 55 precursor, putative, expressed
LOC_Os01g48610	25	77	1.70948	Up	3.06e-08	cDNA|expressed protein
LOC_Os08g19694	14	43	1.70546	Up	3.89e-05	cDNA|NB-ARC domain containing protein, expressed
LOC_Os01g62970	15	46	1.70323	Up	2.1e-05	cDNA|expressed protein
LOC_Os02g33670	31	95	1.70221	Up	8.29e-10	cDNA|expressed protein
LOC_Os12g16720	111	340	1.70153	Up	2.34e-31	cDNA|cytochrome P450 71A1, putative, expressed
LOC_Os10g38470	16	49	1.70126	Up	1.14e-05	cDNA|glutathione S-transferase, putative, expressed
LOC_Os07g43604	98	300	1.70066	Up	7.77e-28	cDNA|expressed protein
LOC_Os10g41930	170	520	1.69953	Up	5.22e-47	cDNA|haloacid dehalogenase-like hydrolase family protein, putative, expressed
LOC_Os03g03790	26	79	1.6899	Up	2.62e-08	cDNA|AMP-binding domain containing protein, expressed
LOC_Os01g72140	516	1566	1.6882	Up	1.13e-136	cDNA|glutathione S-transferase, putative, expressed
LOC_Os03g01320	29	88	1.68801	Up	4.31e-09	cDNA|LTPL116 - Protease inhibitor/seed storage/LTP family protein precursor, expressed
LOC_Os04g58090	60	182	1.68746	Up	2.61e-17	cDNA|harpin-induced protein 1 domain containing protein, expressed
LOC_Os03g50490	33	100	1.68602	Up	3.91e-10	cDNA|glutamine synthetase, catalytic domain containing protein, expressed
LOC_Os03g43750	146	442	1.68463	Up	9.91e-40	cDNA|retrotransposon, putative, centromere-specific, expressed
LOC_Os01g06220	230	696	1.68401	Up	1.5e-61	cDNA|gibberellin receptor GID1L2, putative, expressed
LOC_Os03g22770	176	530	1.67697	Up	5.19e-47	cDNA|CCT/B-box zinc finger protein, putative, expressed
LOC_Os10g40740	25	75	1.67152	Up	7.51e-08	cDNA|helix-loop-helix DNA-binding domain containing protein, expressed
LOC_Os01g40630	167	501	1.67152	Up	2.48e-44	cDNA|uncharacterized protein PA4923, putative, expressed
LOC_Os07g19550	22	66	1.67152	Up	4.61e-07	cDNA|expressed protein
LOC_Os01g08090	150	450	1.67152	Up	5.45e-40	cDNA|flavonol-3-O-glycoside-7-O-glucosyltransferase 1, putative, expressed
LOC_Os03g25360	33	99	1.67152	Up	6.1e-10	cDNA|peroxidase precursor, putative, expressed
LOC_Os07g07920	59	175	1.65512	Up	2.74e-16	cDNA|LTPL100 - Protease inhibitor/seed storage/LTP family protein precursor, expressed
LOC_Os09g32260	112	331	1.64989	Up	2.52e-29	cDNA|no apical meristem protein, putative, expressed
LOC_Os02g44654	22	65	1.64949	Up	7.2e-07	cDNA|cytochrome P450, putative, expressed
LOC_Os01g08860	195	576	1.64915	Up	8.87e-50	cDNA|hsp20/alpha crystallin family protein, putative, expressed
LOC_Os12g43640	398	1175	1.64837	Up	1.26e-99	cDNA|receptor-like protein kinase HAIKU2 precursor, putative, expressed
LOC_Os04g52260	17	50	1.64295	Up	1.52e-05	cDNA|LTPL124 - Protease inhibitor/seed storage/LTP family protein precursor, expressed
LOC_Os03g04210	33	97	1.64207	Up	1.48e-09	cDNA|IQ calmodulin-binding motif family protein, putative, expressed
LOC_Os03g19220	16	47	1.64114	Up	2.81e-05	cDNA|expressed protein
LOC_Os04g13210	79	232	1.64075	Up	7.28e-21	cDNA|multidrug resistance-associated protein, putative, expressed
LOC_Os07g46870	15	44	1.6391	Up	5.19e-05	cDNA|sex determination protein tasselseed-2, putative, expressed
LOC_Os01g14410	64	187	1.63345	Up	5.23e-17	cDNA|early light-induced protein, chloroplast precursor, putative, expressed
LOC_Os05g38690	60	175	1.63087	Up	5.6e-16	cDNA|expressed protein
LOC_Os04g20330	33	96	1.62712	Up	2.29e-09	cDNA|UDP-glucoronosyl/UDP-glucosyl transferase, putative, expressed
LOC_Os02g51930	370	1074	1.62395	Up	2.55e-89	cDNA|cytokinin-O-glucosyltransferase 2, putative, expressed
LOC_Os09g09650	79	229	1.62198	Up	2.66e-20	cDNA|retrotransposon protein, putative, Ty3-gypsy subclass, expressed
LOC_Os12g37519	257	740	1.61231	Up	1.77e-61	cDNA|retrotransposon protein, putative, unclassified, expressed
LOC_Os07g42970	16	46	1.61012	Up	4.37e-05	cDNA|UDP-glucoronosyl and UDP-glucosyl transferase domain containing protein, expressed
LOC_Os04g19114	16	46	1.61012	Up	4.37e-05	cDNA|retrotransposon protein, putative, Ty3-gypsy subclass, expressed
LOC_Os04g02560	23	66	1.60739	Up	9.48e-07	cDNA|expressed protein
LOC_Os10g20470	76	218	1.60681	Up	3.71e-19	cDNA|MATE efflux family protein, putative, expressed
LOC_Os02g02120	15	43	1.60593	Up	8.1e-05	cDNA|OsWAK11 - OsWAK receptor-like protein kinase, expressed
LOC_Os05g03770	43	123	1.6028	Up	2.12e-11	cDNA|expressed protein
LOC_Os07g32570	765	2188	1.60264	Up	1.32e-176	cDNA|OsAPRL1 adenosine 5'-phosphosulfate reductase-like OsAPRL1, expressed
LOC_Os05g50930	21	60	1.60113	Up	3.19e-06	cDNA|RNA polymerase sigma factor, putative, expressed
LOC_Os07g48010	101	288	1.59827	Up	1.22e-24	cDNA|peroxidase precursor, putative, expressed
LOC_Os01g65440	122	347	1.59461	Up	2.86e-29	cDNA|universal stress protein domain containing protein, putative, expressed
LOC_Os01g39136	87	247	1.59198	Up	3.08e-21	cDNA|retrotransposon protein, putative, unclassified, expressed
LOC_Os11g32030	258	729	1.5851	Up	3.74e-59	cDNA|sex determination protein tasselseed-2, putative, expressed
LOC_Os02g06070	16	45	1.57841	Up	6.79e-05	cDNA|phytosulfokine receptor precursor, putative, expressed
LOC_Os03g12620	86	241	1.57318	Up	1.98e-20	cDNA|glycosyl hydrolases family 17, putative, expressed
LOC_Os07g38810	29	81	1.56842	Up	9.25e-08	cDNA|lectin receptor-type protein kinase, putative, expressed
LOC_Os10g37920	37	103	1.5636	Up	1.79e-09	cDNA|MATE efflux family protein, putative, expressed
LOC_Os03g56540	86	239	1.56116	Up	4.6e-20	cDNA|heat shock protein DnaJ, putative, expressed
LOC_Os10g34480	111	308	1.55893	Up	2.32e-25	cDNA|cytochrome P450, putative, expressed
LOC_Os08g31850	92	255	1.55735	Up	3.1e-21	cDNA|expressed protein
LOC_Os02g15700	1666	4611	1.55525	Up	0	cDNA|expressed protein
LOC_Os06g47530	103	285	1.55487	Up	1.68e-23	cDNA|TKL_IRAK_DUF26-lh.6 - DUF26 kinases have homology to DUF26 containing loci, expressed
LOC_Os09g32730	17	47	1.55368	Up	5.67e-05	cDNA|zinc finger, C3HC4 type domain containing protein, expressed
LOC_Os11g47550	21	58	1.55222	Up	7.59e-06	cDNA|glycosyl hydrolase, putative, expressed
LOC_Os05g10840	46	127	1.55168	Up	2.99e-11	cDNA|calmodulin-binding protein, putative, expressed
LOC_Os11g23080	62	170	1.54175	Up	1.85e-14	cDNA|retrotransposon protein, putative, unclassified, expressed
LOC_Os04g39320	314	860	1.54013	Up	1.14e-66	cDNA|expressed protein
LOC_Os03g14170	66	180	1.53401	Up	4.02e-15	cDNA|3-ketoacyl-CoA synthase, putative, expressed
LOC_Os06g05470	95	259	1.53351	Up	4.27e-21	cDNA|expressed protein
LOC_Os03g12820	235	640	1.53197	Up	1.1e-49	cDNA|ATP8, putative, expressed
LOC_Os04g02050	266	724	1.53112	Up	6.19e-56	cDNA|bifunctional 3-phosphoadenosine 5-phosphosulfate synthetase, putative, expressed
LOC_Os03g27480	168	457	1.53029	Up	6.63e-36	cDNA|OsSCP14 - Putative Serine Carboxypeptidase homologue, expressed
LOC_Os08g06170	25	68	1.53016	Up	1.58e-06	cDNA|berberine and berberine like domain containing protein, expressed
LOC_Os02g45320	162	440	1.52806	Up	1.47e-34	cDNA|OsFBX58 - F-box domain containing protein, expressed
LOC_Os09g08130	21	57	1.52713	Up	1.16e-05	cDNA|indole-3-glycerol phosphate synthase, chloroplast precursor, putative, expressed
LOC_Os06g17450	24	65	1.52396	Up	2.88e-06	cDNA|expressed protein
LOC_Os10g08540	229	620	1.52348	Up	8.31e-48	cDNA|cytochrome P450, putative, expressed
LOC_Os03g63620	17	46	1.52265	Up	8.71e-05	cDNA|tetraspanin family protein, putative, expressed
LOC_Os07g07300	17	46	1.52265	Up	8.71e-05	cDNA|expressed protein
LOC_Os03g62480	196	530	1.52169	Up	4.8e-41	cDNA|anthocyanidin 5,3-O-glucosyltransferase, putative, expressed
LOC_Os11g11410	26	70	1.5154	Up	1.31e-06	cDNA|OsIAA27 - Auxin-responsive Aux/IAA gene family member, expressed
LOC_Os03g60560	86	231	1.51204	Up	1.28e-18	cDNA|ZOS3-21 - C2H2 zinc finger protein, expressed
LOC_Os06g23114	86	231	1.51204	Up	1.28e-18	cDNA|copper methylamine oxidase precursor, putative, expressed
LOC_Os07g27390	114	306	1.51105	Up	3.8e-24	cDNA|retrotransposon protein, putative, unclassified, expressed
LOC_Os06g44010	19	51	1.51105	Up	3.93e-05	cDNA|WRKY28, expressed
LOC_Os11g41034	22	59	1.50977	Up	9.67e-06	cDNA|expressed protein
LOC_Os11g19864	87	233	1.5078	Up	1.07e-18	cDNA|transposon protein, putative, Pong sub-class, expressed
LOC_Os12g05870	31	83	1.5074	Up	1.51e-07	cDNA|Cupin domain containing protein, expressed
LOC_Os11g47600	65	174	1.50713	Up	2.51e-14	cDNA|glycosyl hydrolase, putative, expressed
LOC_Os01g52260	77	206	1.50627	Up	1.11e-16	cDNA|serine acetyltransferase protein, putative, expressed
LOC_Os11g06300	18	48	1.50159	Up	7.23e-05	cDNA|expressed protein
LOC_Os04g42520	110	293	1.49995	Up	5.95e-23	cDNA|phosphoribosyl transferase, putative, expressed
LOC_Os10g32700	184	490	1.49963	Up	2.7e-37	cDNA|hypersensitive-induced response protein, putative, expressed
LOC_Os01g47070	501	1330	1.4951	Up	8.57e-98	cDNA|glycosyl hydrolase, putative, expressed
LOC_Os01g37810	26	69	1.49464	Up	2e-06	cDNA|expressed protein
LOC_Os12g39400	43	114	1.49318	Up	9.39e-10	cDNA|ZOS12-09 - C2H2 zinc finger protein, expressed
LOC_Os07g03690	20	53	1.49255	Up	3.26e-05	cDNA|SCP-like extracellular protein, expressed
LOC_Os07g04970	176	466	1.49131	Up	2.86e-35	cDNA|transferase family protein, putative, expressed
LOC_Os05g38350	51	135	1.49094	Up	2.83e-11	cDNA|glycerol-3-phosphate acyltransferase 8, putative, expressed
LOC_Os06g44050	96	254	1.49028	Up	6.35e-20	cDNA|methyladenine glycosylase, putative, expressed
LOC_Os01g31450	53	140	1.48792	Up	1.31e-11	cDNA|retrotransposon protein, putative, unclassified, expressed
LOC_Os01g07300	36	95	1.48649	Up	2.64e-08	cDNA|uncharacterized 50.6 kDa protein in the 5region of gyrA and gyrB, putative, expressed
LOC_Os01g24550	40	105	1.47887	Up	5.57e-09	cDNA|fruit bromelain precursor, putative, expressed
LOC_Os02g50710	82	215	1.4772	Up	6.83e-17	cDNA|expressed protein
LOC_Os03g64070	37	97	1.47701	Up	2.2e-08	cDNA|uncharacterized protein PA4923, putative, expressed
LOC_Os04g57830	29	76	1.4765	Up	7.56e-07	cDNA|expressed protein
LOC_Os03g41130	21	55	1.4756	Up	2.69e-05	cDNA|expressed protein
LOC_Os02g15930	55	144	1.47512	Up	9.08e-12	cDNA|expressed protein
LOC_Os06g37590	104	272	1.47358	Up	6.71e-21	cDNA|1-aminocyclopropane-1-carboxylate oxidase protein, putative, expressed
LOC_Os01g08320	340	889	1.4732	Up	1.41e-64	cDNA|OsIAA1 - Auxin-responsive Aux/IAA gene family member, expressed
LOC_Os01g49820	61	159	1.4687	Up	8.98e-13	cDNA|lipid phosphatase protein, putative, expressed
LOC_Os01g18800	522	1357	1.46485	Up	8.48e-97	cDNA|CAMK_KIN1/SNF1/Nim1_like.9 - CAMK includes calcium/calmodulin depedent protein kinases, expressed
LOC_Os02g47650	49	127	1.46053	Up	2.08e-10	cDNA|universal stress protein domain containing protein, putative, expressed
LOC_Os11g05740	143	370	1.45806	Up	1.87e-27	cDNA|B3 DNA binding domain containing protein, expressed
LOC_Os08g10500	147	380	1.45674	Up	4.08e-28	cDNA|expressed protein
LOC_Os02g50460	24	62	1.45579	Up	1.01e-05	cDNA|immediate-early fungal elicitor protein CMPG1, putative, expressed
LOC_Os02g53870	62	160	1.45429	Up	1.12e-12	cDNA|expressed protein
LOC_Os10g36980	77	198	1.44912	Up	2.85e-15	cDNA|transposon protein, putative, unclassified, expressed
LOC_Os06g12410	23	59	1.44564	Up	1.84e-05	cDNA|GDSL-like lipase/acylhydrolase, putative, expressed
LOC_Os10g37340	244	623	1.43891	Up	3.02e-44	cDNA|cystathionine gamma-synthase, putative, expressed
LOC_Os03g20330	20	51	1.43705	Up	7.46e-05	cDNA|VQ domain containing protein, putative, expressed
LOC_Os03g05700	22	56	1.43448	Up	3.36e-05	cDNA|expressed protein
LOC_Os03g20970	44	112	1.43448	Up	3.96e-09	cDNA|phospholipid-transporting ATPase 1, putative, expressed
LOC_Os09g32510	336	854	1.43233	Up	1.32e-59	cDNA|BHLH transcription factor, putative, expressed
LOC_Os01g47400	528	1340	1.43018	Up	2.73e-92	cDNA|OsMan01 - Endo-Beta-Mannanase, expressed
LOC_Os04g33590	60	152	1.42759	Up	8.03e-12	cDNA|hydrolase, alpha/beta fold family protein, putative, expressed
LOC_Os03g42950	30	76	1.42759	Up	1.41e-06	cDNA|retrotransposon protein, putative, Ty3-gypsy subclass, expressed
LOC_Os01g68720	488	1234	1.42494	Up	1.12e-84	cDNA|keratin, type I cytoskeletal 9, putative, expressed
LOC_Os05g09020	23	58	1.42097	Up	2.76e-05	cDNA|WRKY67, expressed
LOC_Os12g12000	29	73	1.4184	Up	2.56e-06	cDNA|RALFL46 - Rapid ALkalinization Factor RALF family protein precursor, expressed
LOC_Os01g09620	391	982	1.41511	Up	4.55e-67	cDNA|zinc finger/CCCH transcription factor, putative, expressed
LOC_Os01g56570	83	208	1.41195	Up	2.05e-15	cDNA|xylosyltransferase, putative, expressed
LOC_Os11g32510	100	250	1.40848	Up	3.66e-18	cDNA|OsGH3-13 - Auxin-responsive GH3 gene family member, expressed
LOC_Os03g56860	40	100	1.40848	Up	4.18e-08	cDNA|expressed protein
LOC_Os01g51870	76	189	1.40087	Up	5.47e-14	cDNA|methyltransferase, putative, expressed
LOC_Os07g48020	424	1053	1.39892	Up	1.41e-70	cDNA|peroxidase precursor, putative, expressed
LOC_Os05g44340	40	99	1.39398	Up	6.21e-08	cDNA|heat shock protein 101, putative, expressed
LOC_Os01g58290	70	173	1.3919	Up	8.15e-13	cDNA|OsSub9 - Putative Subtilisin homologue, expressed
LOC_Os11g05700	431	1065	1.39165	Up	8.26e-71	cDNA|ABC transporter family protein, putative, expressed
LOC_Os03g03700	34	84	1.39141	Up	6.51e-07	cDNA|MLO domain containing protein, putative, expressed
LOC_Os05g20100	49	121	1.39071	Up	2.27e-09	cDNA|glycerol-3-phosphate acyltransferase, putative, expressed
LOC_Os08g26350	41	101	1.38721	Up	5.12e-08	cDNA|expressed protein
LOC_Os02g54640	35	86	1.38354	Up	5.35e-07	cDNA|glutamate receptor, putative, expressed
LOC_Os09g23570	42	103	1.38074	Up	4.21e-08	cDNA|inactive receptor kinase At2g26730 precursor, putative, expressed
LOC_Os08g43334	62	152	1.38029	Up	2.64e-11	cDNA|HSF-type DNA-binding domain containing protein, expressed
LOC_Os08g35160	31	76	1.38029	Up	2.58e-06	cDNA|heat shock protein DnaJ, putative, expressed
LOC_Os08g37874	132	323	1.37755	Up	2.62e-22	cDNA|2-nitropropane dioxygenase family, putative, expressed
LOC_Os11g37550	27	66	1.37606	Up	1.25e-05	cDNA|OsCML6 - Calmodulin-related calcium sensor protein, expressed
LOC_Os03g02980	41	100	1.37286	Up	7.56e-08	cDNA|CAMK_CAMK_like_ULKh_APGy.1 - CAMK includes calcium/calmodulin depedent protein kinases, expressed
LOC_Os02g39000	77	187	1.36666	Up	2.13e-13	cDNA|remorin C-terminal domain containing protein, putative, expressed
LOC_Os01g10600	26	63	1.36339	Up	2.27e-05	cDNA|aquaporin protein, putative, expressed
LOC_Os12g25630	202	489	1.36203	Up	2.05e-32	cDNA|sulfite oxidase, putative, expressed
LOC_Os03g37490	168	406	1.35957	Up	4.07e-27	cDNA|MATE efflux family protein, putative, expressed
LOC_Os11g16924	53	128	1.35863	Up	1.54e-09	cDNA|expressed protein
LOC_Os02g01220	562	1357	1.35833	Up	1.59e-86	cDNA|rhodanese-like domain containing protein, putative, expressed
LOC_Os02g32590	51	123	1.35664	Up	3.34e-09	cDNA|HSF-type DNA-binding domain containing protein, expressed
LOC_Os02g51620	1125	2710	1.35492	Up	3.17e-170	cDNA|glycosyl hydrolase family 3 protein, putative, expressed
LOC_Os07g12340	164	395	1.35471	Up	2.74e-26	cDNA|NAC domain-containing protein 67, putative, expressed
LOC_Os11g44600	50	120	1.34959	Up	5.98e-09	cDNA|calmodulin binding protein, putative, expressed
LOC_Os02g09250	104	249	1.34612	Up	5.44e-17	cDNA|cytochrome P450 71D10, putative, expressed
LOC_Os04g06590	33	79	1.34594	Up	2.57e-06	cDNA|expressed protein
LOC_Os05g10740	85	203	1.3425	Up	4.51e-14	cDNA|pollen-specific protein SF21, putative, expressed
LOC_Os05g07140	31	74	1.34181	Up	5.64e-06	cDNA|zinc finger, C3HC4 type domain containing protein, expressed
LOC_Os02g07690	293	699	1.34095	Up	1.42e-44	cDNA|VQ domain containing protein, putative, expressed
LOC_Os06g45350	252	601	1.3405	Up	1.52e-38	cDNA|protein kinase domain containing protein, expressed
LOC_Os09g19820	412	982	1.33963	Up	7.99e-62	cDNA|aminopeptidase, putative, expressed
LOC_Os04g09580	34	81	1.33894	Up	2.1e-06	cDNA|expressed protein
LOC_Os01g61440	383	912	1.33824	Up	1.87e-57	cDNA|expressed protein
LOC_Os01g19290	51	121	1.33299	Up	7.19e-09	cDNA|integral membrane protein DUF6 containing protein, expressed
LOC_Os08g32840	46	109	1.33118	Up	4.15e-08	cDNA|bifunctional monodehydroascorbate reductase and carbonic anhydrasenectarin-3 precursor, putative, expressed
LOC_Os06g11210	874	2071	1.33118	Up	4.26e-127	cDNA|12-oxophytodienoate reductase, putative, expressed
LOC_Os06g01350	184	435	1.32786	Up	5.77e-28	cDNA|transferase family protein, putative, expressed
LOC_Os10g32810	92	217	1.32454	Up	1.15e-14	cDNA|beta-amylase, putative, expressed
LOC_Os04g11400	58	136	1.31604	Up	1.23e-09	cDNA|expressed protein
LOC_Os12g42280	41	96	1.31396	Up	3.52e-07	cDNA|9-cis-epoxycarotenoid dioxygenase 1, chloroplast precursor, putative, expressed
LOC_Os01g72460	27	63	1.30895	Up	4.03e-05	cDNA|NADPH quinone oxidoreductase, putative, expressed
LOC_Os02g53410	136	317	1.30743	Up	2.38e-20	cDNA|expressed protein
LOC_Os05g25390	109	254	1.30705	Up	1.34e-16	cDNA|tyrosine protein kinase domain containing protein, putative, expressed
LOC_Os10g39090	46	107	1.30446	Up	8.84e-08	cDNA|hydrolase, alpha/beta fold family protein, putative, expressed
LOC_Os01g17420	25	58	1.30068	Up	8.92e-05	cDNA|expressed protein
LOC_Os01g37350	50	116	1.30068	Up	2.72e-08	cDNA|retrotransposon protein, putative, Ty3-gypsy subclass, expressed
LOC_Os05g46020	47	109	1.30015	Up	7.23e-08	cDNA|WRKY7, expressed
LOC_Os07g08840	2269	5252	1.29736	Up	8e-307	cDNA|thioredoxin, putative, expressed
LOC_Os03g60540	26	60	1.29301	Up	7.25e-05	cDNA|ZOS3-20 - C2H2 zinc finger protein, expressed
LOC_Os01g32670	39	90	1.29301	Up	1.12e-06	cDNA|expressed protein
LOC_Os11g05690	54	124	1.28586	Up	1.22e-08	cDNA|amino acid permease family protein, putative, expressed
LOC_Os07g48730	58	133	1.28386	Up	3.77e-09	cDNA|tyrosine protein kinase domain containing protein, putative, expressed
LOC_Os08g04340	28	64	1.2792	Up	4.8e-05	cDNA|plastocyanin-like domain containing protein, putative, expressed
LOC_Os05g38530	585	1337	1.27905	Up	7.38e-78	cDNA|DnaK family protein, putative, expressed
LOC_Os03g05510	81	185	1.27809	Up	4.14e-12	cDNA|DUF260 domain containing protein, putative, expressed
LOC_Os12g40460	44	100	1.27098	Up	4.05e-07	cDNA|zinc finger, C3HC4 type domain containing protein, expressed
LOC_Os08g03400	38	86	1.26489	Up	2.9e-06	cDNA|expressed protein
LOC_Os12g06440	38	86	1.26489	Up	2.9e-06	cDNA|expressed protein
LOC_Os01g41890	35	79	1.26105	Up	7.77e-06	cDNA|MLA1, putative, expressed
LOC_Os12g04360	67	151	1.25887	Up	6.15e-10	cDNA|calmodulin-like protein 1, putative, expressed
LOC_Os11g32520	87	196	1.25832	Up	1.79e-12	cDNA|OsGH3.13 - Probable indole-3-acetic acid-amido synthetase, expressed
LOC_Os01g04390	28	63	1.25648	Up	6.97e-05	cDNA|expressed protein
LOC_Os01g72120	37	83	1.25214	Up	5.14e-06	cDNA|glutathione S-transferase, putative, expressed
LOC_Os04g56110	184	412	1.24949	Up	2.58e-24	cDNA|protein kinase, putative, expressed
LOC_Os10g26340	67	150	1.24928	Up	8.83e-10	cDNA|cytochrome P450, putative, expressed
LOC_Os09g39620	34	76	1.24702	Up	1.38e-05	cDNA|protein kinase family protein, putative, expressed
LOC_Os01g34480	757	1686	1.24179	Up	2.35e-93	cDNA|NAD dependent epimerase/dehydratase family protein, putative, expressed
LOC_Os03g02874	155	345	1.24088	Up	2.07e-20	cDNA|retrotransposon protein, putative, Ty3-gypsy subclass, expressed
LOC_Os09g02270	155	345	1.24088	Up	2.07e-20	cDNA|cyclase family protein, putative, expressed
LOC_Os10g41230	55	122	1.23593	Up	4.3e-08	cDNA|homeobox associated leucine zipper, putative, expressed
LOC_Os01g60810	48	106	1.22951	Up	3.71e-07	cDNA|DUF623 domain containing protein, expressed
LOC_Os04g45370	53	117	1.229	Up	9.28e-08	cDNA|OsSAUR19 - Auxin-responsive SAUR gene family member, expressed
LOC_Os07g47590	206	454	1.2266	Up	6.49e-26	cDNA|expressed protein
LOC_Os02g12900	103	227	1.2266	Up	1.02e-13	cDNA|cysteine synthase, putative, expressed
LOC_Os11g38810	202	445	1.226	Up	2.05e-25	cDNA|mannose-6-phosphate isomerase, putative, expressed
LOC_Os03g17350	141	310	1.22313	Up	4.1e-18	cDNA|white-brown complex homolog protein, putative, expressed
LOC_Os03g16610	91	200	1.22262	Up	3.35e-12	cDNA|laccase precursor protein, putative, expressed
LOC_Os01g66860	46	101	1.2212	Up	8.03e-07	cDNA|serine/threonine protein kinase, putative, expressed
LOC_Os03g10030	36	79	1.22041	Up	1.31e-05	cDNA|membrane associated DUF588 domain containing protein, putative, expressed
LOC_Os04g51150	258	566	1.21999	Up	1.19e-31	cDNA|transposon protein, putative, unclassified, expressed
LOC_Os06g44170	161	353	1.21916	Up	2.56e-20	cDNA|NAD dependent epimerase/dehydratase family protein, putative, expressed
LOC_Os08g24750	68	149	1.21826	Up	2.11e-09	cDNA|xyloglucan fucosyltransferase, putative, expressed
LOC_Os12g05540	37	81	1.21695	Up	1.07e-05	cDNA|Ser/Thr protein phosphatase family protein, putative, expressed
LOC_Os01g11550	38	83	1.21367	Up	8.66e-06	cDNA|TCP family transcription factor, putative, expressed
LOC_Os02g35020	60	131	1.21309	Up	2.21e-08	cDNA|glycosyl transferase, putative, expressed
LOC_Os07g35350	210	456	1.2052	Up	2.37e-25	cDNA|glucan endo-1,3-beta-glucosidase precursor, putative, expressed
LOC_Os05g05600	47	102	1.20439	Up	9.34e-07	cDNA|ATA15 protein, putative, expressed
LOC_Os01g54300	764	1656	1.20261	Up	2.75e-87	cDNA|OsMan02 - Endo-Beta-Mannanase, expressed
LOC_Os10g35950	72	156	1.20203	Up	1.33e-09	cDNA|transferase family protein, putative, expressed
LOC_Os11g02570	72	156	1.20203	Up	1.33e-09	cDNA|esterase, putative, expressed
LOC_Os02g52450	73	158	1.20051	Up	1.08e-09	cDNA|regulator of ribonuclease, putative, expressed
LOC_Os02g09510	146	316	1.20051	Up	6.07e-18	cDNA|limonoid UDP-glucosyltransferase, putative, expressed
LOC_Os06g11450	55	119	1.20001	Up	1.25e-07	cDNA|zinc finger, C3HC4 type domain containing protein, expressed
LOC_Os10g17489	127	274	1.1959	Up	1.13e-15	cDNA|UDP-glucoronosyl and UDP-glucosyl transferase domain containing protein, expressed
LOC_Os11g05320	83	179	1.19533	Up	9.9e-11	cDNA|AGC_PVPK_like_kin82y.1 - ACG kinases include homologs to PKA, PKG and PKC, expressed
LOC_Os10g39680	463	996	1.19169	Up	1.77e-52	cDNA|CHIT14 - Chitinase family protein precursor, expressed
LOC_Os07g47670	95	204	1.18912	Up	6.05e-12	cDNA|hypoxia-responsive family protein, putative, expressed
LOC_Os07g44130	41	88	1.18843	Up	6.62e-06	cDNA|cytochrome P450 72A1, putative, expressed
LOC_Os10g02300	42	90	1.18609	Up	5.37e-06	cDNA|uncharacterized Cys-rich domain containing protein, putative, expressed
LOC_Os10g41999	187	400	1.18352	Up	7.72e-22	cDNA|RALFL27 - Rapid ALkalinization Factor RALF family protein precursor, expressed
LOC_Os03g48560	36	77	1.18342	Up	2.69e-05	cDNA|N-acetylglucosaminyltransferase, putative, expressed
LOC_Os04g45460	37	79	1.18088	Up	2.18e-05	cDNA|cysteine-rich repeat secretory protein precursor, putative, expressed
LOC_Os11g05530	126	269	1.18074	Up	3.92e-15	cDNA|expressed protein
LOC_Os12g43165	45	96	1.17966	Up	2.87e-06	cDNA|retrotransposon protein, putative, Ty3-gypsy subclass, expressed
LOC_Os07g35300	46	98	1.1777	Up	2.33e-06	cDNA|TKL_IRAK_DUF26-lc.11 - DUF26 kinases have homology to DUF26 containing loci, expressed
LOC_Os05g47750	39	83	1.17619	Up	1.43e-05	cDNA|Ser/Thr protein kinase, putative, expressed
LOC_Os09g25070	56	119	1.17402	Up	2.06e-07	cDNA|WRKY62, expressed
LOC_Os02g13780	40	85	1.17402	Up	1.16e-05	cDNA|receptor-like protein kinase 2 precursor, putative, expressed
LOC_Os03g15960	225	478	1.17364	Up	1.81e-25	cDNA|hsp20/alpha crystallin family protein, putative, expressed
LOC_Os03g58010	57	121	1.17253	Up	1.67e-07	cDNA|acetyltransferase, GNAT family, putative, expressed
LOC_Os03g57680	41	87	1.17195	Up	9.41e-06	cDNA|aldehyde oxidase, putative, expressed
LOC_Os05g03610	227	481	1.1699	Up	1.7e-25	cDNA|phospholipase C, putative, expressed
LOC_Os05g15690	53	112	1.16599	Up	5.43e-07	cDNA|expansin precursor, putative, expressed
LOC_Os04g09390	92	194	1.16291	Up	4.43e-11	cDNA|HEV3 - Hevein family protein precursor, expressed
LOC_Os02g52150	852	1795	1.16161	Up	1.79e-89	cDNA|heat shock 22 kDa protein, mitochondrial precursor, putative, expressed
LOC_Os02g04160	75	158	1.16152	Up	2.88e-09	cDNA|transcription elongation factor 1, putative, expressed
LOC_Os07g34670	86	181	1.16014	Up	2.13e-10	cDNA|peroxidase precursor, putative, expressed
LOC_Os01g07240	135	284	1.15949	Up	1.75e-15	cDNA|expressed protein
LOC_Os06g13940	80	168	1.15694	Up	1.03e-09	cDNA|expressed protein
LOC_Os03g43510	53	111	1.15305	Up	7.66e-07	cDNA|expressed protein
LOC_Os09g16330	741	1548	1.14941	Up	3.78e-76	cDNA|pleiotropic drug resistance protein, putative, expressed
LOC_Os10g38590	196	409	1.1478	Up	2.64e-21	cDNA|glutathione S-transferase, N-terminal domain containing protein, expressed
LOC_Os11g44630	93	194	1.14731	Up	7.12e-11	cDNA|calmodulin binding protein, putative, expressed
LOC_Os12g05050	269	561	1.14695	Up	1.34e-28	cDNA|stem-specific protein TSJT1, putative, expressed
LOC_Os12g05394	48	100	1.14545	Up	3.07e-06	cDNA|protein kinase, putative, expressed
LOC_Os11g37900	149	310	1.14351	Up	1.99e-16	cDNA|3-ketoacyl-CoA synthase, putative, expressed
LOC_Os02g44108	1120	2325	1.14029	Up	5.25e-112	cDNA|expansin precursor, putative, expressed
LOC_Os06g47470	160	332	1.13967	Up	2.11e-17	cDNA|TKL_IRAK_DUF26-lh.2 - DUF26 kinases have homology to DUF26 containing loci, expressed
LOC_Os10g33210	194	402	1.13769	Up	1.08e-20	cDNA|peptide transporter PTR3-A, putative, expressed
LOC_Os06g13190	333	690	1.13763	Up	2.3e-34	cDNA|expressed protein
LOC_Os05g02070	623	1290	1.13662	Up	1.17e-62	cDNA|expressed protein
LOC_Os01g16146	213	441	1.13648	Up	1.63e-22	cDNA|phenazine biosynthesis protein, putative, expressed
LOC_Os11g07960	80	165	1.13095	Up	2.84e-09	cDNA|transferase family protein, putative, expressed
LOC_Os07g35580	161	332	1.13068	Up	3.36e-17	cDNA|TKL_IRAK_DUF26-lc.20 - DUF26 kinases have homology to DUF26 containing loci, expressed
LOC_Os06g19070	131	270	1.12995	Up	2.97e-14	cDNA|cytochrome P450, putative, expressed
LOC_Os06g46149	137	282	1.12807	Up	8.72e-15	cDNA|serine/arginine repetitive matrix protein 1, putative, expressed
LOC_Os12g44250	53	109	1.12682	Up	1.52e-06	cDNA|vesicle-associated membrane protein, putative, expressed
LOC_Os09g27750	217	446	1.1259	Up	1.96e-22	cDNA|1-aminocyclopropane-1-carboxylate oxidase 1, putative, expressed
LOC_Os08g33140	40	82	1.12218	Up	3.28e-05	cDNA|F-box domain containing protein, expressed
LOC_Os09g27820	104	213	1.12082	Up	2.03e-11	cDNA|1-aminocyclopropane-1-carboxylate oxidase protein, putative, expressed
LOC_Os02g32620	173	354	1.11953	Up	5.65e-18	cDNA|PAN domain-containing protein At5g03700 precursor, putative, expressed
LOC_Os02g32450	91	186	1.11792	Up	4.11e-10	cDNA|expressed protein
LOC_Os08g39150	788	1610	1.11735	Up	1.11e-75	cDNA|expressed protein
LOC_Os10g28000	71	145	1.11672	Up	3.58e-08	cDNA|glutathione reductase, putative, expressed
LOC_Os07g40860	120	245	1.1163	Up	7.63e-13	cDNA|retrotransposon protein, putative, unclassified, expressed
LOC_Os06g05430	147	300	1.1157	Up	2.19e-15	cDNA|expressed protein
LOC_Os05g32070	53	108	1.11352	Up	2.13e-06	cDNA|LRP1, putative, expressed
LOC_Os01g71310	57	116	1.11165	Up	9.2e-07	cDNA|cytokinin dehydrogenase precursor, putative, expressed
LOC_Os09g32270	94	191	1.10939	Up	3.08e-10	cDNA|expressed protein
LOC_Os09g29310	66	134	1.10825	Up	1.41e-07	cDNA|zinc finger, C3HC4 type domain containing protein, expressed
LOC_Os01g73500	112	227	1.10575	Up	7.61e-12	cDNA|expressed protein
LOC_Os05g33590	38	77	1.10541	Up	7.04e-05	cDNA|cytochrome P450, putative, expressed
LOC_Os07g06410	39	79	1.10493	Up	5.69e-05	cDNA|deoxyribonuclease tatD, putative, expressed
LOC_Os11g37940	278	563	1.1046	Up	4.21e-27	cDNA|WIP2 - Wound-induced protein precursor, expressed
LOC_Os02g46030	43	87	1.10323	Up	2.44e-05	cDNA|MYB family transcription factor, putative, expressed
LOC_Os01g70540	43	87	1.10323	Up	2.44e-05	cDNA|retrotransposon protein, putative, unclassified, expressed
LOC_Os08g04180	988	1998	1.10253	Up	1.64e-91	cDNA|tryptophan synthase beta chain 1, putative, expressed
LOC_Os01g67310	49	99	1.1012	Up	6.88e-06	cDNA|patatin, putative, expressed
LOC_Os01g61080	92	185	1.09437	Up	8.99e-10	cDNA|WRKY24, expressed
LOC_Os04g46880	671	1348	1.09299	Up	1.72e-61	cDNA|transporter, major facilitator family, putative, expressed
LOC_Os06g20040	354	711	1.09265	Up	3.11e-33	cDNA|aspartic proteinase nepenthesin-2 precursor, putative, expressed
LOC_Os09g38130	185	371	1.09045	Up	4.79e-18	cDNA|auxin efflux carrier component, putative, expressed
LOC_Os02g57250	417	836	1.09001	Up	1.24e-38	cDNA|OsIAA10 - Auxin-responsive Aux/IAA gene family member, expressed
LOC_Os05g34270	238	477	1.08958	Up	9.89e-23	cDNA|inactive receptor kinase At1g27190 precursor, putative, expressed
LOC_Os04g11390	136	272	1.08655	Up	1.47e-13	cDNA|expressed protein
LOC_Os02g51040	252	504	1.08655	Up	7.92e-24	cDNA|expansin precursor, putative, expressed
LOC_Os01g68510	106	211	1.07973	Up	9.61e-11	cDNA|peptide transporter PTR2, putative, expressed
LOC_Os01g05660	100	199	1.07932	Up	3.31e-10	cDNA|expressed protein
LOC_Os05g51670	680	1349	1.07484	Up	6.26e-60	cDNA|NAD dependent epimerase/dehydratase family protein, putative, expressed
LOC_Os05g40010	59	117	1.07428	Up	1.63e-06	cDNA|LTPL17 - Protease inhibitor/seed storage/LTP family protein precursor, expressed
LOC_Os02g47560	57	113	1.07384	Up	2.48e-06	cDNA|DNA-binding protein, putative, expressed
LOC_Os11g04560	215	426	1.07307	Up	5.27e-20	cDNA|calmodulin-like protein 1, putative, expressed
LOC_Os11g12340	43	85	1.06968	Up	4.74e-05	cDNA|disease resistance protein RPM1, putative, expressed
LOC_Os04g41560	128	253	1.06955	Up	1.99e-12	cDNA|B-box zinc finger family protein, putative, expressed
LOC_Os04g45290	404	798	1.06859	Up	7.82e-36	cDNA|glycosyl hydrolases, putative, expressed
LOC_Os07g28850	121	239	1.06856	Up	8.37e-12	cDNA|retrotransposon protein, putative, unclassified, expressed
LOC_Os05g48870	425	837	1.06432	Up	2.87e-37	cDNA|auxin response factor 15, putative, expressed
LOC_Os01g68730	358	705	1.06422	Up	1.19e-31	cDNA|RNA-binding protein FUS, putative, expressed
LOC_Os07g44460	227	447	1.06414	Up	1.19e-20	cDNA|peroxidase precursor, putative, expressed
LOC_Os09g25460	767	1503	1.0571	Up	7.91e-65	cDNA|transferase family protein, putative, expressed
LOC_Os03g19720	197	386	1.05696	Up	7.31e-18	cDNA|EF hand family protein, putative, expressed
LOC_Os03g18200	276	539	1.05217	Up	3.71e-24	cDNA|heat shock protein DnaJ, putative, expressed
LOC_Os02g57700	106	207	1.05212	Up	3.45e-10	cDNA|protein kinase, putative, expressed
LOC_Os07g44920	42	82	1.05179	Up	8.14e-05	cDNA|expressed protein
LOC_Os12g05260	209	408	1.05162	Up	1.19e-18	cDNA|phytosulfokines precursor, putative, expressed
LOC_Os06g04250	101	197	1.05039	Up	9.67e-10	cDNA|phosphate-induced protein 1 conserved region domain containing protein, expressed
LOC_Os10g39890	137	266	1.0438	Up	1.53e-12	cDNA|POEI31 - Pollen Ole e I allergen and extensin family protein precursor, putative, expressed
LOC_Os05g02240	85	165	1.04349	Up	2.63e-08	cDNA|ATCHX20, putative, expressed
LOC_Os05g45110	80	155	1.04075	Up	7.42e-08	cDNA|anthocyanidin 5,3-O-glucosyltransferase, putative, expressed
LOC_Os03g09970	350	678	1.04048	Up	1.87e-29	cDNA|sulfate transporter, putative, expressed
LOC_Os01g14650	61	118	1.03846	Up	2.82e-06	cDNA|expansin precursor, putative, expressed
LOC_Os08g36860	45	87	1.03764	Up	5.95e-05	cDNA|cytochrome P450, putative, expressed
LOC_Os02g12010	73	141	1.03628	Up	3.18e-07	cDNA|receptor-like protein kinase precursor, putative, expressed
LOC_Os12g36110	214	413	1.03509	Up	2.04e-18	cDNA|calmodulin binding protein, putative, expressed
LOC_Os01g50160	1454	2804	1.03401	Up	3.83e-115	cDNA|MDR-like ABC transporter, putative, expressed
LOC_Os05g45840	310	597	1.03202	Up	8.38e-26	cDNA|GTPase-activating protein, putative, expressed
LOC_Os04g49450	161	310	1.03176	Up	3.94e-14	cDNA|MYB family transcription factor, putative, expressed
LOC_Os06g46340	263	506	1.03063	Up	4.56e-22	cDNA|glycosyl hydrolase, family 31, putative, expressed
LOC_Os07g19540	51	98	1.02884	Up	2.31e-05	cDNA|expressed protein
LOC_Os07g48560	113	217	1.02793	Up	2.87e-10	cDNA|homeobox domain containing protein, expressed
LOC_Os03g12030	50	96	1.02766	Up	2.85e-05	cDNA|3-ketoacyl-CoA synthase, putative, expressed
LOC_Os03g55290	72	138	1.02515	Up	5.36e-07	cDNA|GASR3 - Gibberellin-regulated GASA/GAST/Snakin family protein precursor, expressed
LOC_Os04g01950	48	92	1.02515	Up	4.34e-05	cDNA|legume lectins beta domain containing protein, putative, expressed
LOC_Os02g19550	48	92	1.02515	Up	4.34e-05	cDNA|lectin-like receptor kinase, putative, expressed
LOC_Os06g12870	156	299	1.02515	Up	1.49e-13	cDNA|leaf senescence related protein, putative, expressed
LOC_Os06g03930	340	651	1.02368	Up	1.22e-27	cDNA|cytochrome P450 86A1, putative, expressed
LOC_Os12g03899	253	484	1.02242	Up	6.4e-21	cDNA|major facilitator superfamily antiporter, putative, expressed
LOC_Os02g15340	46	88	1.02242	Up	6.63e-05	cDNA|no apical meristem protein, putative, expressed
LOC_Os01g51570	80	153	1.02201	Up	1.39e-07	cDNA|glycosyl hydrolases family 17, putative, expressed
LOC_Os07g40630	132	252	1.01944	Up	1.48e-11	cDNA|BRASSINOSTEROID INSENSITIVE 1 precursor, putative, expressed
LOC_Os05g33110	522	996	1.01865	Up	4.38e-41	cDNA|endo-1,3;1,4-beta-D-glucanase precursor, putative, expressed
LOC_Os05g12450	76	145	1.01854	Up	3.19e-07	cDNA|hydroquinone glucosyltransferase, putative, expressed
LOC_Os06g06440	65	124	1.01838	Up	2.3e-06	cDNA|ABC transporter, ATP-binding protein, putative, expressed
LOC_Os08g33670	62	118	1.015	Up	4.31e-06	cDNA|no apical meristem protein, putative, expressed
LOC_Os01g59180	153	291	1.01404	Up	5.07e-13	cDNA|OsFBX27 - F-box domain containing protein, expressed
LOC_Os05g50580	122	232	1.0138	Up	1.14e-10	cDNA|OsSCP30 - Putative Serine Carboxypeptidase homologue, expressed
LOC_Os03g20600	101	192	1.01331	Up	4.61e-09	cDNA|expressed protein
LOC_Os04g49430	100	190	1.01255	Up	5.67e-09	cDNA|ZR1 protein, putative, expressed
LOC_Os03g21030	488	926	1.01069	Up	7.6e-38	cDNA|no apical meristem protein, putative, expressed
LOC_Os03g10860	58	110	1.00993	Up	9.95e-06	cDNA|expressed protein
LOC_Os05g48590	627	1189	1.00977	Up	4.91e-48	cDNA|OsIAA19 - Auxin-responsive Aux/IAA gene family member, expressed
LOC_Os09g32570	101	191	1.00577	Up	6.27e-09	cDNA|alcohol dehydrogenase GroES-like domain containing protein, expressed
LOC_Os01g15000	165	312	1.00563	Up	1.1e-13	cDNA|lipase, putative, expressed
LOC_Os01g40660	99	187	1.00409	Up	9.47e-09	cDNA|methyltransferase, putative, expressed
LOC_Os07g40290	328	619	1.0028	Up	1.56e-25	cDNA|OsGH3.8 - Probable indole-3-acetic acid-amido synthetase, expressed
LOC_Os08g43490	53	100	1.00249	Up	2.84e-05	cDNA|heat shock protein DnaJ, putative, expressed
LOC_Os01g67980	114	0	-9.13983	Down	1.44e-33	cDNA|cysteine proteinase EP-B 1 precursor, putative, expressed
LOC_Os02g52710	37	0	-7.54556	Down	2.24e-11	cDNA|alpha-amylase precursor, putative, expressed
LOC_Os04g37820	28	0	-7.05768	Down	8.78e-09	cDNA|cytokinin-O-glucosyltransferase 2, putative, expressed
LOC_Os11g14900	47	1	-5.46803	Down	7.13e-13	cDNA|thiol protease SEN102 precursor, putative, expressed
LOC_Os01g22249	25	1	-4.5573	Down	8.74e-07	cDNA|peroxidase precursor, putative, expressed
LOC_Os09g39090	72	5	-3.76144	Down	1.12e-15	cDNA|vignain precursor, putative, expressed
LOC_Os01g19330	24	2	-3.49841	Down	1.12e-05	cDNA|MYB family transcription factor, putative, expressed
LOC_Os10g07556	66	6	-3.37288	Down	2.39e-13	cDNA|wall-associated receptor kinase-like 22 precursor, putative, expressed
LOC_Os10g06090	22	2	-3.37288	Down	3.63e-05	cDNA|OsWAK104 - OsWAK receptor-like protein kinase, expressed
LOC_Os01g37000	1017	96	-3.31859	Down	2.93e-183	cDNA|carboxyl-terminal peptidase, putative, expressed
LOC_Os09g35010	39	4	-3.19885	Down	4.95e-08	cDNA|dehydration-responsive element-binding protein, putative, expressed
LOC_Os01g41420	51	6	-3.00091	Down	1.23e-09	cDNA|transmembrane amino acid transporter protein, putative, expressed
LOC_Os07g42070	54	7	-2.86098	Down	1.01e-09	cDNA|DC1 domain-containing protein, putative, expressed
LOC_Os01g09220	655	85	-2.85941	Down	8.01e-103	cDNA|transposon protein, putative, CACTA, En/Spm sub-class, expressed
LOC_Os09g26440	23	3	-2.85205	Down	9.2e-05	cDNA|expressed protein
LOC_Os06g07250	92	13	-2.73657	Down	4.82e-15	cDNA|jacalin-like lectin domain containing protein, expressed
LOC_Os03g16600	26	4	-2.61389	Down	6.74e-05	cDNA|expressed protein
LOC_Os06g05960	50	8	-2.5573	Down	3.24e-08	cDNA|expressed protein
LOC_Os03g52410	40	7	-2.42802	Down	1.71e-06	cDNA|expressed protein
LOC_Os03g55776	40	7	-2.42802	Down	1.71e-06	cDNA|expressed protein
LOC_Os02g40710	74	14	-2.31554	Down	1.83e-10	cDNA|ammonium transporter protein, putative, expressed
LOC_Os11g15250	77	15	-2.27334	Down	1.25e-10	cDNA|THION31 - Plant thionin family protein precursor, expressed
LOC_Os01g50420	45	9	-2.23537	Down	1.3e-06	cDNA|STE_MEKK_ste11_MAP3K.7 - STE kinases include homologs to sterile 7, sterile 11 and sterile 20 from yeast, expressed
LOC_Os04g09604	34	7	-2.19355	Down	3.48e-05	cDNA|O-methyltransferase, putative, expressed
LOC_Os12g29605	62	13	-2.1672	Down	2.22e-08	cDNA|expressed protein
LOC_Os03g64330	39	9	-2.02892	Down	2.33e-05	cDNA|aquaporin protein, putative, expressed
LOC_Os08g19670	94	22	-2.0086	Down	4.59e-11	cDNA|expressed protein
LOC_Os12g12600	247	59	-1.97917	Down	2.63e-26	cDNA|dirigent, putative, expressed
LOC_Os10g40460	65	16	-1.93581	Down	9.91e-08	cDNA|LTPL141 - Protease inhibitor/seed storage/LTP family protein precursor, expressed
LOC_Os05g43120	142	35	-1.93391	Down	2.58e-15	cDNA|GDSL-like lipase/acylhydrolase, putative, expressed
LOC_Os09g17152	85	21	-1.93052	Down	1.09e-09	cDNA|OsFBX319 - F-box domain containing protein, expressed
LOC_Os10g40480	1075	266	-1.92828	Down	2.36e-105	cDNA|LTPL143 - Protease inhibitor/seed storage/LTP family protein precursor, expressed
LOC_Os06g43410	222	55	-1.9265	Down	5.12e-23	cDNA|cytochrome P450, putative, expressed
LOC_Os08g31090	318	79	-1.92255	Down	3.18e-32	cDNA|expressed protein
LOC_Os10g40470	333	83	-1.91778	Down	1.45e-33	cDNA|LTPL142 - Protease inhibitor/seed storage/LTP family protein precursor, putative, expressed
LOC_Os07g28480	72	18	-1.91345	Down	2.55e-08	cDNA|glutathione S-transferase, putative, expressed
LOC_Os01g11730	481	127	-1.83465	Down	4.37e-45	cDNA|GDSL-like lipase/acylhydrolase, putative, expressed
LOC_Os01g17214	77	21	-1.78791	Down	3.72e-08	cDNA|major facilitator superfamily antiporter, putative, expressed
LOC_Os04g35750	135	37	-1.78081	Down	3.08e-13	cDNA|expressed protein
LOC_Os09g24370	1970	548	-1.75939	Down	3.19e-169	cDNA|expressed protein
LOC_Os09g35850	43	12	-1.75475	Down	5.43e-05	cDNA|RNA recognition motif containing protein, putative, expressed
LOC_Os01g63200	45	13	-1.70486	Down	5.13e-05	cDNA|laccase precursor protein, putative, expressed
LOC_Os05g47960	131	38	-1.69894	Down	3.68e-12	cDNA|expressed protein
LOC_Os12g08760	499	147	-1.67667	Down	2.07e-41	cDNA|carboxyvinyl-carboxyphosphonate phosphorylmutase, putative, expressed
LOC_Os01g63190	420	126	-1.65041	Down	2.27e-34	cDNA|laccase precursor protein, putative, expressed
LOC_Os06g14420	378	115	-1.6302	Down	1.4e-30	cDNA|hydrolase, NUDIX family, domain containing protein, expressed
LOC_Os04g52090	1209	372	-1.61389	Down	9.06e-93	cDNA|AP2 domain containing protein, expressed
LOC_Os02g45780	81	25	-1.60944	Down	1.57e-07	cDNA|zinc finger, C3HC4 type domain containing protein, expressed
LOC_Os03g04680	55	17	-1.60734	Down	1.68e-05	cDNA|cytochrome P450, putative, expressed
LOC_Os05g14220	113	35	-1.60434	Down	5.95e-10	cDNA|tyrosine protein kinase domain containing protein, putative, expressed
LOC_Os07g01410	1719	535	-1.5974	Down	3.25e-129	cDNA|peroxidase precursor, putative, expressed
LOC_Os02g38230	1203	392	-1.53116	Down	1.18e-85	cDNA|high affinity nitrate transporter, putative, expressed
LOC_Os01g22680	125	41	-1.52168	Down	3.63e-10	cDNA|fruit bromelain precursor, putative, expressed
LOC_Os12g12580	124	41	-1.51009	Down	5.34e-10	cDNA|NADP-dependent oxidoreductase, putative, expressed
LOC_Os01g74040	78	26	-1.49841	Down	1.04e-06	cDNA|zinc finger, RING-type, putative, expressed
LOC_Os06g17410	57	19	-1.49841	Down	3.13e-05	cDNA|dof zinc finger domain containing protein, putative, expressed
LOC_Os12g31200	153	51	-1.49841	Down	6.75e-12	cDNA|NB-ARC domain containing protein, expressed
LOC_Os07g45370	68	23	-1.47735	Down	6.55e-06	cDNA|expressed protein
LOC_Os02g08270	53	18	-1.47144	Down	7.53e-05	cDNA|class I glutamine amidotransferase, putative, expressed
LOC_Os05g50180	172	59	-1.45707	Down	1.01e-12	cDNA|OsCML14 - Calmodulin-related calcium sensor protein, expressed
LOC_Os06g06000	67	23	-1.45597	Down	9.61e-06	cDNA|expressed protein
LOC_Os02g02190	64	22	-1.45401	Down	1.56e-05	cDNA|transporter, major facilitator family, putative, expressed
LOC_Os01g04330	145	50	-1.4495	Down	7.17e-11	cDNA|OsCML16 - Calmodulin-related calcium sensor protein, expressed
LOC_Os06g37010	1067	368	-1.44923	Down	2.33e-70	cDNA|metal cation transporter, putative, expressed
LOC_Os03g15320	268	93	-1.44038	Down	1.02e-18	cDNA|glyoxal oxidase-related, putative, expressed
LOC_Os11g07240	68	24	-1.41595	Down	1.26e-05	cDNA|serine/threonine-protein kinase BRI1-like 2 precursor, putative, expressed
LOC_Os02g53130	157	56	-1.40071	Down	3.82e-11	cDNA|nitrate reductase, putative, expressed
LOC_Os04g37990	353	126	-1.39969	Down	3.2e-23	cDNA|transporter family protein, putative, expressed
LOC_Os04g43560	163	59	-1.37953	Down	2.74e-11	cDNA|no apical meristem protein, putative, expressed
LOC_Os06g05990	127	46	-1.37857	Down	4.36e-09	cDNA|zinc finger family protein, putative, expressed
LOC_Os01g67820	63	23	-1.36716	Down	4.3e-05	cDNA|exo70 exocyst complex subunit domain containing protein, expressed
LOC_Os01g17050	134	49	-1.36482	Down	2.16e-09	cDNA|VQ domain containing protein, putative, expressed
LOC_Os05g06140	445	164	-1.35356	Down	1.64e-27	cDNA|lipase, putative, expressed
LOC_Os10g18870	421	156	-1.34572	Down	6.76e-26	cDNA|dirigent, putative, expressed
LOC_Os05g13320	221	82	-1.3438	Down	2.8e-14	cDNA|C4-dicarboxylate transporter/malic acid transport protein, expressed
LOC_Os03g07510	215	80	-1.33971	Down	7.13e-14	cDNA|expressed protein
LOC_Os09g23300	155	58	-1.33159	Down	2.61e-10	cDNA|integral membrane protein, putative, expressed
LOC_Os10g10620	178	67	-1.32309	Down	1.56e-11	cDNA|invertase/pectin methylesterase inhibitor family protein, putative, expressed
LOC_Os01g28790	687	259	-1.3208	Down	4.08e-40	cDNA|PRAS-rich protein, putative, expressed
LOC_Os06g35630	413	157	-1.30882	Down	1.94e-24	cDNA|reticuline oxidase-like protein precursor, putative, expressed
LOC_Os06g13560	286	110	-1.29196	Down	4.45e-17	cDNA|SAM dependent carboxyl methyltransferase, putative, expressed
LOC_Os02g45710	837	322	-1.29161	Down	6.44e-47	cDNA|zinc finger, C3HC4 type domain containing protein, expressed
LOC_Os05g44940	122	47	-1.28959	Down	4.62e-08	cDNA|protein kinase domain containing protein, expressed
LOC_Os04g45730	74	29	-1.26492	Down	2.9e-05	cDNA|protein kinase domain containing protein, expressed
LOC_Os02g37480	246	97	-1.25605	Down	2.55e-14	cDNA|glycine-rich cell wall structural protein precursor, putative, expressed
LOC_Os11g20160	296	117	-1.25253	Down	7.26e-17	cDNA|O-methyltransferase, putative, expressed
LOC_Os01g70970	345	137	-1.24587	Down	2.92e-19	cDNA|protein kinase, putative, expressed
LOC_Os12g32400	190	76	-1.23537	Down	3.95e-11	cDNA|helix-loop-helix DNA-binding domain containing protein, expressed
LOC_Os01g50680	145	58	-1.23537	Down	8.12e-09	cDNA|OsSub2 - Putative Subtilisin homologue, expressed
LOC_Os02g04130	219	88	-1.2288	Down	1.61e-12	cDNA|DUF1645 domain containing protein, putative, expressed
LOC_Os09g32290	275	111	-1.22232	Down	3.08e-15	cDNA|FAD dependent oxidoreductase domain containing protein, expressed
LOC_Os01g09540	977	396	-1.2163	Down	9.4e-50	cDNA|HAD superfamily phosphatase, putative, expressed
LOC_Os10g13700	111	45	-1.21601	Down	6.45e-07	cDNA|phosphoenolpyruvate carboxykinase, putative, expressed
LOC_Os04g21130	609	247	-1.21538	Down	1.31e-31	cDNA|F-box protein PP2-B1, putative, expressed
LOC_Os02g32580	138	56	-1.21462	Down	2.86e-08	cDNA|expressed protein
LOC_Os09g24580	247	102	-1.18939	Down	2.58e-13	cDNA|EF hand family protein, putative, expressed
LOC_Os08g39330	4716	1959	-1.18089	Down	1.69e-222	cDNA|skin secretory protein xP2 precursor, putative, expressed
LOC_Os05g43100	168	70	-1.17648	Down	2.31e-09	cDNA|GDSL-like lipase/acylhydrolase, putative, expressed
LOC_Os03g18130	8377	3502	-1.1717	Down	0	cDNA|asparagine synthetase, putative, expressed
LOC_Os09g29710	143	60	-1.16643	Down	4.46e-08	cDNA|beta-expansin precursor, putative, expressed
LOC_Os09g28660	210	89	-1.15196	Down	4.94e-11	cDNA|gibberellin receptor GID1L2, putative, expressed
LOC_Os11g25780	99	42	-1.15048	Down	6.93e-06	cDNA|PB1 domain containing protein, expressed
LOC_Os04g55600	353	150	-1.14815	Down	1.78e-17	cDNA|expressed protein
LOC_Os05g33430	376	161	-1.13712	Down	2.95e-18	cDNA|xyloglucanase inhibitor, putative, expressed
LOC_Os07g36750	1186	508	-1.13665	Down	4.45e-54	cDNA|CSLF3 - cellulose synthase-like family F; beta1,3;1,4 glucan synthase, expressed
LOC_Os02g42640	140	60	-1.13584	Down	1.16e-07	cDNA|CBS domain-containing protein, putative, expressed
LOC_Os01g57700	161	69	-1.13584	Down	1.3e-08	cDNA|membrane protein, putative, expressed
LOC_Os11g46080	244	105	-1.12994	Down	2.99e-12	cDNA|NB-ARC domain containing protein, expressed
LOC_Os03g03810	282	122	-1.12226	Down	8.44e-14	cDNA|DEF8 - Defensin and Defensin-like DEFL family, expressed
LOC_Os07g34520	127	55	-1.12077	Down	5.97e-07	cDNA|isocitrate lyase, putative, expressed
LOC_Os01g57040	113	49	-1.11891	Down	2.6e-06	cDNA|expressed protein
LOC_Os04g57340	152	66	-1.11698	Down	5.03e-08	cDNA|AP2 domain containing protein, expressed
LOC_Os03g20420	983	427	-1.1164	Down	6.95e-44	cDNA|alpha-N-arabinofuranosidase A, putative, expressed
LOC_Os03g55540	1111	483	-1.11521	Down	2.72e-49	cDNA|ZOS3-18 - C2H2 zinc finger protein, expressed
LOC_Os01g25030	641	279	-1.1135	Down	4.43e-29	cDNA|dirigent, putative
LOC_Os09g24840	126	55	-1.10937	Down	8.16e-07	cDNA|GASR10 - Gibberellin-regulated GASA/GAST/Snakin family protein precursor, expressed
LOC_Os12g31160	213	93	-1.109	Down	1.36e-10	cDNA|MLA10, putative, expressed
LOC_Os11g33270	2795	1225	-1.10351	Down	3.09e-119	cDNA|glycosyl hydrolases family 16, putative, expressed
LOC_Os10g18760	427	188	-1.09695	Down	1.85e-19	cDNA|dirigent, putative, expressed
LOC_Os10g42130	615	272	-1.09043	Down	4.33e-27	cDNA|no apical meristem protein, putative, expressed
LOC_Os11g39530	194	86	-1.08709	Down	1.66e-09	cDNA|jacalin-like lectin domain containing protein, expressed
LOC_Os01g67810	92	41	-1.07946	Down	3.86e-05	cDNA|transposon protein, putative, unclassified, expressed
LOC_Os06g29470	150	67	-1.07618	Down	1.49e-07	cDNA|peroxidase precursor, putative, expressed
LOC_Os11g33250	94	42	-1.07572	Down	3.34e-05	cDNA|expressed protein
LOC_Os03g05750	241	108	-1.07145	Down	3.06e-11	cDNA|heavy-metal-associated domain-containing protein, putative, expressed
LOC_Os02g41904	1757	789	-1.06846	Down	6.85e-72	cDNA|DEF7 - Defensin and Defensin-like DEFL family, expressed
LOC_Os10g35460	129	58	-1.06669	Down	1.34e-06	cDNA|COBRA, putative, expressed
LOC_Os05g39930	547	246	-1.06633	Down	1.83e-23	cDNA|spotted leaf 11, putative, expressed
LOC_Os07g33610	641	292	-1.0478	Down	1.68e-26	cDNA|cytochrome P450, putative, expressed
LOC_Os03g07400	114	52	-1.0459	Down	7.82e-06	cDNA|expressed protein
LOC_Os06g47750	176	81	-1.03303	Down	3.66e-08	cDNA|phytosulfokine receptor precursor, putative, expressed
LOC_Os08g37660	215	99	-1.03228	Down	1.16e-09	cDNA|plastocyanin-like domain containing protein, putative, expressed
LOC_Os06g40180	354	164	-1.0235	Down	8.39e-15	cDNA|phospholipase D, putative, expressed
LOC_Os08g08960	140	65	-1.02036	Down	1.18e-06	cDNA|Cupin domain containing protein, expressed
LOC_Os02g37800	114	53	-1.01842	Down	1.22e-05	cDNA|lecithin:cholesterol acyltransferase, putative, expressed
LOC_Os06g08120	144	67	-1.01728	Down	8.86e-07	cDNA|plant protein of unknown function domain containing protein, expressed
LOC_Os01g65830	487	227	-1.01468	Down	1.53e-19	cDNA|acyl-desaturase, chloroplast precursor, putative, expressed
LOC_Os04g58810	579	270	-1.01405	Down	6.44e-23	cDNA|CAF1 family ribonuclease containing protein, putative, expressed
LOC_Os12g28590	561	262	-1.01188	Down	3.51e-22	cDNA|ATPase 2, putative, expressed

## Sheet: M0 vs M20
GeneID	M0-Expression	M20-Expression	CKB-RPKM	log2 Ratio(M20A/CKB)	Up-Down-Regulation(M20A/CKB)	P-value	Description
LOC_Os05g45130	0	104	0.01	9.0698	Up	2.2401e-32	cDNA|retrotransposon protein, putative, unclassified, expressed
LOC_Os04g58734	0	54	0.01	8.76799	Up	3.67212e-17	cDNA|expressed protein
LOC_Os04g39380	0	14	0.01	7.4812	Up	5.453e-05	cDNA|heavy metal transport/detoxification protein, putative, expressed
LOC_Os02g11790	0	18	0.01	6.60936	Up	3.30722e-06	cDNA|OsFBK4 - F-box domain and kelch repeat containing protein, expressed
LOC_Os02g06950	0	17	0.01	6.54114	Up	6.66434e-06	cDNA|no apical meristem protein, putative, expressed
LOC_Os04g27340	0	13	0.01	5.90258	Up	0.000109882	cDNA|terpene synthase, putative, expressed
LOC_Os10g10880	0	13	0.01	5.89778	Up	0.000109882	cDNA|expressed protein
LOC_Os03g07940	0	14	0.01	5.72722	Up	5.453e-05	cDNA|AP2 domain containing protein, expressed
LOC_Os12g33120	2	82	0.279925	5.37915	Up	1.02798e-22	cDNA|expressed protein
LOC_Os03g22210	1	37	0.086074	5.23105	Up	1.10155e-10	cDNA|POEI46 - Pollen Ole e I allergen and extensin family protein precursor, expressed
LOC_Os05g11320	14	426	2.01122	4.94895	Up	1.60041e-108	cDNA|metallothionein-like protein 3B, putative, expressed
LOC_Os01g25280	4	112	0.528143	4.82895	Up	4.07316e-29	cDNA|jacalin-like lectin domain containing protein, expressed
LOC_Os12g44110	12	310	0.482116	4.71276	Up	2.8146e-77	cDNA|ligA, putative, expressed
LOC_Os04g46630	250	6277	16.5446	4.67167	Up	0	cDNA|expansin precursor, putative, expressed
LOC_Os05g49850	1	25	0.0216383	4.66545	Up	3.4558e-07	cDNA|retrotransposon protein, putative, unclassified, expressed
LOC_Os09g23770	1	25	0.224171	4.66545	Up	3.4558e-07	cDNA|expressed protein
LOC_Os11g06980	7	161	0.253298	4.54516	Up	5.99494e-40	cDNA|BURP domain containing protein, expressed
LOC_Os04g10000	1	22	0.0738445	4.48103	Up	2.52454e-06	cDNA|sex determination protein tasselseed-2, putative, expressed
LOC_Os06g21240	1	20	0.115252	4.34353	Up	9.43048e-06	cDNA|glycine rich protein family protein, putative, expressed
LOC_Os02g36810	9	180	0.480932	4.34353	Up	2.69722e-43	cDNA|cytokinin-O-glucosyltransferase 2, putative, expressed
LOC_Os10g22630	4	79	0.299718	4.32538	Up	1.18371e-19	cDNA|expressed protein
LOC_Os02g30910	3	59	0.156318	4.31928	Up	5.89092e-15	cDNA|nodulin MtN3 family protein, putative, expressed
LOC_Os11g16940	2	37	0.604431	4.23105	Up	1.13849e-09	cDNA|transposon protein, putative, CACTA, En/Spm sub-class
LOC_Os08g31880	1	18	0.0663399	4.19152	Up	3.4961e-05	cDNA|expressed protein
LOC_Os08g10250	15	268	0.365583	4.1808	Up	3.33886e-62	cDNA|SHR5-receptor-like kinase, putative, expressed
LOC_Os12g18960	1	17	0.0304926	4.10906	Up	6.70922e-05	cDNA|integral membrane protein DUF6 containing protein, expressed
LOC_Os01g55940	536	9055	18.4543	4.10001	Up	0	cDNA|OsGH3.2 - Probable indole-3-acetic acid-amido synthetase, expressed
LOC_Os06g50200	1	16	0.0405356	4.0216	Up	0.000128432	cDNA|retrotransposon protein, putative, unclassified, expressed
LOC_Os02g14180	1	16	0.0802341	4.0216	Up	0.000128432	cDNA|peroxidase precursor, putative, expressed
LOC_Os04g53540	2	32	0.0420068	4.0216	Up	2.9069e-08	cDNA|homeobox and START domains containing protein, putative, expressed
LOC_Os07g23570	7	108	0.284314	3.96913	Up	5.55942e-25	cDNA|cytochrome P450 72A1, putative, expressed
LOC_Os08g10244	18	275	0.24086	3.95496	Up	2.3868e-61	cDNA|retrotransposon protein, putative, unclassified, expressed
LOC_Os12g03860	1	18	0.0536477	3.90902	Up	3.4961e-05	cDNA|major facilitator superfamily antiporter, putative, expressed
LOC_Os05g45100	2	29	0.0995099	3.87958	Up	1.99388e-07	cDNA|anthocyanidin 5,3-O-glucosyltransferase, putative, expressed
LOC_Os02g09200	4	57	0.196859	3.85449	Up	1.72522e-13	cDNA|cytochrome P450 71D10, putative, expressed
LOC_Os01g45520	5	69	0.182791	3.80819	Up	6.01624e-16	cDNA|D-mannose binding lectin family protein, expressed
LOC_Os02g47390	2	27	0.0493786	3.77649	Up	7.1316e-07	cDNA|expressed protein
LOC_Os10g37110	8	102	0.313839	3.69402	Up	1.80022e-22	cDNA|transposon protein, putative, unclassified, expressed
LOC_Os12g36850	45	559	4.43468	3.65645	Up	8.02514e-116	cDNA|pathogenesis-related Bet v I family protein, putative, expressed
LOC_Os04g09920	8	97	0.359068	3.62151	Up	4.10198e-21	cDNA|cytochrome P450, putative, expressed
LOC_Os08g07340	2	24	0.060376	3.60656	Up	4.74536e-06	cDNA|mla1, putative, expressed
LOC_Os11g14080	2	24	0.121426	3.60656	Up	4.74536e-06	cDNA|heparan-alpha-glucosaminide N-acetyltransferase, putative, expressed
LOC_Os05g45410	6	71	0.245285	3.58638	Up	1.12451e-15	cDNA|HSF-type DNA-binding domain containing protein, expressed
LOC_Os07g26100	2	23	0.122153	3.54516	Up	8.88066e-06	cDNA|expressed protein
LOC_Os09g20220	4	46	0.31085	3.54516	Up	1.74658e-10	cDNA|glutathione S-transferase, putative, expressed
LOC_Os12g08580	2	22	0.169467	3.48103	Up	1.65727e-05	cDNA|retrotransposon protein, putative, unclassified, expressed
LOC_Os06g43080	2	22	0.339992	3.48103	Up	1.65727e-05	cDNA|expressed protein
LOC_Os09g39720	2	22	0.115824	3.48103	Up	1.65727e-05	cDNA|1-aminocyclopropane-1-carboxylate oxidase, putative, expressed
LOC_Os01g10400	124	1362	8.29358	3.47891	Up	3.64232e-268	cDNA|expressed protein
LOC_Os04g10160	4	43	0.170351	3.44786	Up	1.11909e-09	cDNA|cytochrome P450, putative, expressed
LOC_Os07g47230	8	86	0.322841	3.44786	Up	3.71678e-18	cDNA|TKL_IRAK_DUF26-lh.10 - DUF26 kinases have homology to DUF26 containing loci, expressed
LOC_Os02g40240	5	53	0.101947	3.42759	Up	1.31724e-11	cDNA|receptor kinase, putative, expressed
LOC_Os11g09020	2	21	0.0815981	3.41392	Up	3.08326e-05	cDNA|amino acid transporter, putative, expressed
LOC_Os12g36830	138	1381	12.5396	3.34457	Up	1.53474e-262	cDNA|pathogenesis-related Bet v I family protein, putative, expressed
LOC_Os11g05760	2	20	0.090564	3.34353	Up	5.71732e-05	cDNA|OsProCP5 - Putative Lysosomal Pro-x Carboxypeptidase homologue, expressed
LOC_Os08g42470	2	20	0.11947	3.34353	Up	5.71732e-05	cDNA|BEE 1, putative, expressed
LOC_Os01g02750	2	20	0.117407	3.34353	Up	5.71732e-05	cDNA|protein kinase domain containing protein, expressed
LOC_Os06g40780	8	78	0.316272	3.307	Up	4.9043e-16	cDNA|MONOCULM 1, putative, expressed
LOC_Os08g37970	20	194	1.51952	3.29958	Up	8.32686e-38	cDNA|MYB family transcription factor, putative, expressed
LOC_Os01g65904	3	29	0.160837	3.29462	Up	1.14203e-06	cDNA|expressed protein
LOC_Os07g44110	36	346	1.57508	3.2863	Up	5.30254e-66	cDNA|cytochrome P450 72A1, putative, expressed
LOC_Os07g35280	17	161	0.637485	3.26505	Up	2.49272e-31	cDNA|TKL_IRAK_DUF26-lc.1 - DUF26 kinases have homology to DUF26 containing loci, expressed
LOC_Os08g42990	3	28	0.258222	3.24399	Up	2.0989e-06	cDNA|expressed protein
LOC_Os03g29970	3	28	0.361054	3.24399	Up	2.0989e-06	cDNA|histone-like transcription factor and archaeal histone, putative, expressed
LOC_Os07g08160	4	37	0.379526	3.23105	Up	4.37078e-08	cDNA|early light-induced protein, chloroplast precursor, putative, expressed
LOC_Os01g11790	4	37	0.228246	3.23105	Up	4.37078e-08	cDNA|GDSL-like lipase/acylhydrolase, putative, expressed
LOC_Os08g43390	3	27	0.109626	3.19152	Up	3.8463e-06	cDNA|cytochrome P450, putative, expressed
LOC_Os07g42730	3	27	0.202812	3.19152	Up	3.8463e-06	cDNA|EF hand family protein, expressed
LOC_Os07g38480	3	27	0.152901	3.19152	Up	3.8463e-06	cDNA|expressed protein
LOC_Os10g39660	2	18	0.10149	3.19152	Up	0.000194415	cDNA|expressed protein
LOC_Os01g12070	447	3991	15.5012	3.18	Up	0	cDNA|endoglucanase precursor, putative, expressed
LOC_Os04g39980	199	1680	8.99614	3.09922	Up	6.5934e-297	cDNA|gibberellin 20 oxidase 2, putative, expressed
LOC_Os05g38940	7	59	2.35056	3.09689	Up	8.8982e-12	cDNA|expressed protein
LOC_Os06g44100	18	149	1.16569	3.07084	Up	1.54824e-27	cDNA|HLS, putative, expressed
LOC_Os10g07510	8	66	0.633772	3.06599	Up	6.46734e-13	cDNA|DUF260 domain containing protein, putative, expressed
LOC_Os02g45280	12	99	0.643772	3.06599	Up	9.92506e-19	cDNA|cytochrome P450, putative, expressed
LOC_Os11g29710	28	231	1.27925	3.06599	Up	7.97104e-42	cDNA|OsFBO4 - F-box and other domain containing protein, expressed
LOC_Os09g23780	54	441	3.96964	3.05135	Up	4.68022e-78	cDNA|expressed protein
LOC_Os06g35060	34	275	2.81945	3.03742	Up	4.64752e-49	cDNA|heavy metal-associated domain containing protein, expressed
LOC_Os11g14900	47	378	2.5231	3.02925	Up	1.14585e-66	cDNA|thiol protease SEN102 precursor, putative, expressed
LOC_Os03g23940	5	40	0.486862	3.0216	Up	3.35452e-08	cDNA|expressed protein
LOC_Os02g40784	3	24	0.0985485	3.0216	Up	2.3215e-05	cDNA|WAX2, putative, expressed
LOC_Os07g28250	13	101	0.888422	2.97937	Up	1.37318e-18	cDNA|lipase class 3 family protein, putative, expressed
LOC_Os12g31540	7	54	0.457315	2.96913	Up	1.69025e-10	cDNA|expressed protein
LOC_Os01g09150	4	30	0.433456	2.92849	Up	2.823e-06	cDNA|expressed protein
LOC_Os04g57830	29	216	1.15319	2.9185	Up	2.18046e-37	cDNA|expressed protein
LOC_Os03g03480	5	37	0.573826	2.90912	Up	1.94612e-07	cDNA|DUF623 domain containing protein, expressed
LOC_Os12g33150	3	22	0.815981	2.89607	Up	7.55446e-05	cDNA|expressed protein
LOC_Os01g44960	84	597	5.0251	2.85087	Up	3.8444e-98	cDNA|hydrolase, alpha/beta fold family domain containing protein, expressed
LOC_Os05g49010	3	21	0.280406	2.82895	Up	0.000135406	cDNA|AP2 domain containing protein, expressed
LOC_Os10g31490	8	55	0.860059	2.80296	Up	3.8678e-10	cDNA|retrotransposon protein, putative, unclassified, expressed
LOC_Os06g07250	92	628	11.7297	2.79266	Up	5.90336e-101	cDNA|jacalin-like lectin domain containing protein, expressed
LOC_Os11g07090	5	34	0.254676	2.78713	Up	1.10084e-06	cDNA|pectinesterase, putative, expressed
LOC_Os08g39370	21	141	0.676762	2.76883	Up	1.16961e-23	cDNA|citrate transporter, putative, expressed
LOC_Os01g45250	86	573	4.65656	2.75772	Up	4.74368e-91	cDNA|DUF1645 domain containing protein, putative, expressed
LOC_Os11g13750	4	26	0.390422	2.72204	Up	2.84944e-05	cDNA|expressed protein
LOC_Os10g38450	21	136	0.633011	2.71674	Up	1.94357e-22	cDNA|receptor-like protein kinase 2 precursor, putative, expressed
LOC_Os01g23970	9	58	0.575085	2.70965	Up	2.6803e-10	cDNA|cysteine-rich receptor protein kinase, putative, expressed
LOC_Os09g12540	8	51	0.540385	2.69402	Up	3.7293e-09	cDNA|chlorophyll A-B binding protein, putative, expressed
LOC_Os07g08150	6	38	0.424254	2.68456	Up	4.21634e-07	cDNA|early light-induced protein, chloroplast precursor, putative, expressed
LOC_Os07g35700	9	56	0.304092	2.65903	Up	8.22128e-10	cDNA|TKL_IRAK_DUF26-lc.4 - DUF26 kinases have homology to DUF26 containing loci, expressed
LOC_Os02g08400	6	37	0.386721	2.64609	Up	7.39398e-07	cDNA|HLS, putative, expressed
LOC_Os09g34214	17	104	0.758845	2.63457	Up	5.90182e-17	cDNA|UDP-glucoronosyl and UDP-glucosyl transferase domain containing protein, expressed
LOC_Os10g04050	26	159	0.320476	2.63404	Up	3.5625e-25	cDNA|transposon protein, putative, CACTA, En/Spm sub-class, expressed
LOC_Os01g45510	13	79	1.16313	2.62494	Up	3.74968e-13	cDNA|DUF617 domain containing protein, expressed
LOC_Os01g17396	14	85	0.670407	2.62363	Up	4.80614e-14	cDNA|expressed protein
LOC_Os06g21380	12	72	0.492296	2.60656	Up	5.09866e-12	cDNA|OsCttP3 - Putative C-terminal processing peptidase homologue, expressed
LOC_Os08g07070	4	24	0.453953	2.60656	Up	8.83424e-05	cDNA|expressed protein
LOC_Os01g04510	4	24	0.575648	2.60656	Up	8.83424e-05	cDNA|expressed protein
LOC_Os11g43200	8	47	0.821113	2.57619	Up	3.46026e-08	cDNA|tropinone reductase 2, putative, expressed
LOC_Os05g48680	7	41	1.00208	2.57179	Up	2.77788e-07	cDNA|expressed protein
LOC_Os01g57310	6	35	0.11362	2.56592	Up	2.25126e-06	cDNA|rp1, putative, expressed
LOC_Os07g02540	6	35	0.410041	2.56592	Up	2.25126e-06	cDNA|HLS, putative, expressed
LOC_Os06g37224	5	29	0.226284	2.55765	Up	1.84788e-05	cDNA|cytochrome P450, putative, expressed
LOC_Os01g67980	114	655	5.64111	2.54406	Up	4.43164e-95	cDNA|cysteine proteinase EP-B 1 precursor, putative, expressed
LOC_Os06g24070	8	45	0.329025	2.51345	Up	1.03709e-07	cDNA|myb-like DNA-binding domain containing protein, expressed
LOC_Os11g06234	8	45	0.363466	2.51345	Up	1.03709e-07	cDNA|expressed protein
LOC_Os06g03930	340	1901	13.8925	2.50475	Up	1.27448e-267	cDNA|cytochrome P450 86A1, putative, expressed
LOC_Os05g23350	9	50	0.386517	2.49553	Up	2.24246e-08	cDNA|glycosyl hydrolase family 10 protein, putative, expressed
LOC_Os03g10880	15	83	0.521283	2.48975	Up	4.87734e-13	cDNA|BTBN5 - Bric-a-Brac, Tramtrack, Broad Complex BTB domain with non-phototropic hypocotyl 3 NPH3 and coiled-coil domains, expressed
LOC_Os05g42150	36	199	1.18401	2.4883	Up	2.73922e-29	cDNA|OsGH3.4 - Probable indole-3-acetic acid-amido synthetase, expressed
LOC_Os06g05790	19	103	0.820733	2.46017	Up	1.16717e-15	cDNA|transferase family domain containing protein, expressed
LOC_Os04g27980	55	298	3.71207	2.45941	Up	1.56031e-42	cDNA|glycosyl hydrolase, putative, expressed
LOC_Os06g28950	5	27	0.476625	2.45456	Up	5.55126e-05	cDNA|expressed protein
LOC_Os01g66900	5	27	0.451817	2.45456	Up	5.55126e-05	cDNA|expressed protein
LOC_Os12g36980	6	32	0.694452	2.43664	Up	1.1636e-05	cDNA|expressed protein
LOC_Os05g04550	101	534	4.41425	2.42408	Up	1.1097e-73	cDNA|CAMK_KIN1/SNF1/Nim1_like.3 - CAMK includes calcium/calmodulin depedent protein kinases, expressed
LOC_Os11g14480	7	37	0.752552	2.4237	Up	2.4644e-06	cDNA|expressed protein
LOC_Os04g39320	314	1649	16.2369	2.41435	Up	1.08836e-222	cDNA|expressed protein
LOC_Os03g30420	8	42	0.368597	2.41392	Up	5.26068e-07	cDNA|cytochrome P450, putative, expressed
LOC_Os02g55380	8	42	0.981632	2.41392	Up	5.26068e-07	cDNA|AP2 domain containing protein, expressed
LOC_Os04g40100	9	47	0.314646	2.40626	Up	1.12997e-07	cDNA|BTBN11 - Bric-a-Brac, Tramtrack, Broad Complex BTB domain with non-phototropic hypocotyl 3 NPH3 domain, expressed
LOC_Os04g52950	9	47	1.162	2.40626	Up	1.12997e-07	cDNA|nitrate-induced NOI protein, expressed
LOC_Os11g44500	12	62	0.561777	2.39083	Up	1.15015e-09	cDNA|protein kinase domain containing protein, expressed
LOC_Os10g41060	165	831	5.06154	2.35398	Up	7.77394e-110	cDNA|expressed protein
LOC_Os04g03164	30	151	4.14204	2.35311	Up	3.0645e-21	cDNA|expressed protein
LOC_Os11g37780	6	30	0.176811	2.34353	Up	3.40748e-05	cDNA|stripe rust resistance protein Yr10, putative, expressed
LOC_Os08g10310	9	45	0.195211	2.34353	Up	3.27156e-07	cDNA|SHR5-receptor-like kinase, putative, expressed
LOC_Os04g10010	7	35	0.451888	2.34353	Up	7.18252e-06	cDNA|sex determination protein tasselseed-2, putative, expressed
LOC_Os04g13140	37	184	2.16736	2.33571	Up	2.3877e-25	cDNA|vignain precursor, putative, expressed
LOC_Os06g07040	433	2152	34.0385	2.33484	Up	1.11443e-278	cDNA|OsIAA20 - Auxin-responsive Aux/IAA gene family member, expressed
LOC_Os01g43490	28	137	1.18014	2.31228	Up	4.96274e-19	cDNA|polygalacturonase, putative, expressed
LOC_Os05g10670	140	685	5.084	2.31228	Up	6.01878e-89	cDNA|zinc finger CCCH type family protein, putative, expressed
LOC_Os10g34440	9	44	0.755538	2.3111	Up	5.53972e-07	cDNA|expressed protein
LOC_Os09g07154	18	88	1.32321	2.3111	Up	1.03993e-12	cDNA|expressed protein
LOC_Os11g16924	53	259	1.65128	2.31049	Up	1.26557e-34	cDNA|expressed protein
LOC_Os03g54130	15	73	0.824779	2.30453	Up	9.8054e-11	cDNA|cysteine protease 1 precursor, putative, expressed
LOC_Os04g03180	13	63	0.25772	2.29844	Up	2.05246e-09	cDNA|disease resistance protein, putative, expressed
LOC_Os02g33720	6	29	0.803922	2.29462	Up	5.79112e-05	cDNA|RING-H2 finger protein, putative, expressed
LOC_Os07g48320	6	29	0.491062	2.29462	Up	5.79112e-05	cDNA|HAD superfamily phosphatase, putative, expressed
LOC_Os11g41034	22	106	0.54218	2.29009	Up	6.97318e-15	cDNA|expressed protein
LOC_Os03g61160	11	53	0.606883	2.29009	Up	4.3456e-08	cDNA|expressed protein
LOC_Os10g31780	29	138	3.01062	2.27214	Up	8.69484e-19	cDNA|oxidoreductase, short chain dehydrogenase/reductase family domain containing protein, expressed
LOC_Os02g52710	37	176	1.86827	2.27158	Up	1.48704e-23	cDNA|alpha-amylase precursor, putative, expressed
LOC_Os07g32060	41	193	1.81035	2.2565	Up	1.72666e-25	cDNA|UDP-glucoronosyl/UDP-glucosyl transferase, putative, expressed
LOC_Os02g43370	52	243	1.32308	2.24597	Up	1.5877e-31	cDNA|transposon protein, putative, unclassified, expressed
LOC_Os03g10100	12	56	0.434033	2.24399	Up	2.6572e-08	cDNA|transporter family protein, putative, expressed
LOC_Os02g16270	17	79	0.306896	2.23792	Up	3.72486e-11	cDNA|xa1, putative, expressed
LOC_Os06g38750	22	102	2.15505	2.23459	Up	5.4401e-14	cDNA|proline-rich family protein, putative, expressed
LOC_Os12g41980	8	37	0.545351	2.23105	Up	7.35228e-06	cDNA|lipase class 3 family protein, putative, expressed
LOC_Os11g09830	10	46	0.582428	2.22323	Up	5.66582e-07	cDNA|expressed protein
LOC_Os09g19280	14	64	0.793315	2.21424	Up	3.5252e-09	cDNA|retrotransposon protein, putative, unclassified, expressed
LOC_Os05g28740	73	333	6.65549	2.21115	Up	7.86176e-42	cDNA|universal stress protein domain containing protein, putative, expressed
LOC_Os05g03770	43	196	1.68932	2.21004	Up	3.0327e-25	cDNA|expressed protein
LOC_Os12g43640	398	1798	9.21568	2.19715	Up	1.79472e-216	cDNA|receptor-like protein kinase HAIKU2 precursor, putative, expressed
LOC_Os08g06110	791	3568	21.7467	2.19496	Up	0	cDNA|MYB family transcription factor, putative, expressed
LOC_Os12g03530	10	45	0.388933	2.19152	Up	9.46234e-07	cDNA|alpha-N-arabinofuranosidase, putative, expressed
LOC_Os06g35850	6	27	0.16976	2.19152	Up	0.00016477	cDNA|lectin protein kinase family protein, putative, expressed
LOC_Os10g32810	92	412	3.07036	2.18454	Up	1.27838e-50	cDNA|beta-amylase, putative, expressed
LOC_Os04g36720	15	67	0.443307	2.1808	Up	2.1361e-09	cDNA|ferric-chelate reductase, putative, expressed
LOC_Os12g36880	28	125	2.31719	2.18003	Up	2.27796e-16	cDNA|pathogenesis-related Bet v I family protein, putative, expressed
LOC_Os01g12000	226	1008	15.005	2.1787	Up	6.28226e-121	cDNA|expressed protein
LOC_Os02g47780	70	312	3.93379	2.17772	Up	1.3918e-38	cDNA|hydrolase, alpha/beta fold family domain containing protein, expressed
LOC_Os06g27590	20	89	2.45039	2.1754	Up	5.07872e-12	cDNA|expressed protein
LOC_Os01g09990	9	40	0.408217	2.1736	Up	4.39568e-06	cDNA|helix-loop-helix DNA-binding domain containing protein, expressed
LOC_Os04g09900	59	262	1.60691	2.17238	Up	1.47686e-32	cDNA|ent-kaurene synthase, chloroplast precursor, putative, expressed
LOC_Os07g05360	7	31	0.289502	2.16844	Up	5.79912e-05	cDNA|photosystem II 10 kDa polypeptide, chloroplast precursor, putative, expressed
LOC_Os04g53830	7	31	0.410926	2.16844	Up	5.79912e-05	cDNA|3-beta hydroxysteroid dehydrogenase/isomerase family protein, putative, expressed
LOC_Os05g50930	21	93	0.775016	2.16844	Up	1.86255e-12	cDNA|RNA polymerase sigma factor, putative, expressed
LOC_Os11g37700	753	3332	12.737	2.16726	Up	0	cDNA|pleiotropic drug resistance protein, putative, expressed
LOC_Os10g10130	26	115	0.440979	2.16665	Up	4.57768e-15	cDNA|OsWAK112d - OsWAK receptor-like protein kinase, expressed
LOC_Os06g04220	28	123	3.93244	2.15676	Up	6.20974e-16	cDNA|expressed protein
LOC_Os01g66850	13	57	0.877399	2.15405	Up	4.45006e-08	cDNA|pectinacetylesterase domain containing protein, expressed
LOC_Os11g31700	8	35	0.369014	2.15088	Up	2.05346e-05	cDNA|expressed protein
LOC_Os04g30250	11	48	0.61352	2.14713	Up	5.65774e-07	cDNA|wall-associated receptor kinase-like 5 precursor, putative, expressed
LOC_Os04g57840	11	48	0.368919	2.14713	Up	5.65774e-07	cDNA|transposon protein, putative, unclassified, expressed
LOC_Os04g11400	58	253	6.49203	2.14661	Up	4.7973e-31	cDNA|expressed protein
LOC_Os04g46140	14	61	0.951185	2.14498	Up	1.61239e-08	cDNA|transferase family protein, putative, expressed
LOC_Os07g29410	9	39	0.506821	2.13708	Up	7.30704e-06	cDNA|thioredoxin, putative, expressed
LOC_Os06g39370	56	242	2.67692	2.13311	Up	1.54187e-29	cDNA|OsFBK16 - F-box domain and kelch repeat containing protein, expressed
LOC_Os02g54640	35	151	0.870977	2.13072	Up	5.75476e-19	cDNA|glutamate receptor, putative, expressed
LOC_Os02g53250	10	43	2.30503	2.12593	Up	2.61072e-06	cDNA|expressed protein
LOC_Os01g45110	27	116	1.14271	2.12469	Up	7.52088e-15	cDNA|anthocyanin 3-O-beta-glucosyltransferase, putative, expressed
LOC_Os10g42780	7	30	0.303339	2.12113	Up	9.65998e-05	cDNA|lrgB-like family protein, expressed
LOC_Os09g23570	42	180	1.48811	2.12113	Up	3.28928e-22	cDNA|inactive receptor kinase At2g26730 precursor, putative, expressed
LOC_Os01g41145	7	30	0.228475	2.12113	Up	9.65998e-05	cDNA|retrotransposon protein, putative, unclassified, expressed
LOC_Os11g31940	15	64	0.933617	2.11471	Up	9.64642e-09	cDNA|GDSL-like lipase/acylhydrolase, putative, expressed
LOC_Os02g50140	15	64	1.47466	2.11471	Up	9.64642e-09	cDNA|caleosin related protein, putative, expressed
LOC_Os01g09620	391	1667	15.3389	2.11361	Up	2.64562e-191	cDNA|zinc finger/CCCH transcription factor, putative, expressed
LOC_Os03g21710	8	34	0.431166	2.10906	Up	3.40878e-05	cDNA|WRKY79, expressed
LOC_Os01g04570	25	106	0.905037	2.10566	Up	1.50228e-13	cDNA|Ser/Thr protein kinase, putative, expressed
LOC_Os11g06300	18	76	1.03071	2.0996	Up	4.6311e-10	cDNA|expressed protein
LOC_Os09g11480	15	63	0.781591	2.09199	Up	1.586e-08	cDNA|AP2 domain containing protein, expressed
LOC_Os05g12320	10	42	1.03682	2.09199	Up	4.31186e-06	cDNA|nodulin MtN3 family protein, putative, expressed
LOC_Os07g39720	15	63	1.36452	2.09199	Up	1.586e-08	cDNA|expressed protein
LOC_Os03g19560	76	319	2.08033	2.09108	Up	1.63524e-37	cDNA|tetratricopeptide repeat domain containing protein, expressed
LOC_Os01g15900	65	271	2.38056	2.08138	Up	6.33578e-32	cDNA|expressed protein
LOC_Os04g43990	30	125	2.06056	2.08049	Up	1.63839e-15	cDNA|DUF584 domain containing protein, putative, expressed
LOC_Os05g30350	80	333	2.98075	2.07905	Up	8.21998e-39	cDNA|Os5bglu22 - beta-glucosidase homologue, similar to G. max isohydroxyurate hydrolase, expressed
LOC_Os08g06630	7	29	0.22532	2.07222	Up	0.000160068	cDNA|RNA polymerase sigma factor, putative, expressed
LOC_Os04g33590	60	248	3.15254	2.0689	Up	3.9215e-29	cDNA|hydrolase, alpha/beta fold family protein, putative, expressed
LOC_Os01g08440	16	66	0.718531	2.06599	Up	9.41852e-09	cDNA|UDP-glucoronosyl and UDP-glucosyl transferase domain containing protein, expressed
LOC_Os07g23430	9	37	0.386517	2.06113	Up	1.9937e-05	cDNA|fatty acid desaturase, putative, expressed
LOC_Os05g05600	47	193	1.32565	2.05947	Up	6.97886e-23	cDNA|ATA15 protein, putative, expressed
LOC_Os07g03690	20	82	3.14444	2.05722	Up	1.64492e-10	cDNA|SCP-like extracellular protein, expressed
LOC_Os11g31090	459	1880	21.3654	2.05576	Up	5.54674e-208	cDNA|transferase family protein, putative, expressed
LOC_Os08g10100	13	53	1.15177	2.04908	Up	3.26544e-07	cDNA|expressed protein
LOC_Os08g13430	16	65	0.495849	2.04397	Up	1.53858e-08	cDNA|expressed protein
LOC_Os05g01530	20	81	2.24788	2.03952	Up	2.68044e-10	cDNA|expressed protein
LOC_Os03g55530	81	325	2.87492	2.02604	Up	1.00999e-36	cDNA|HLS, putative, expressed
LOC_Os09g23595	8	32	0.439882	2.0216	Up	9.25808e-05	cDNA|expressed protein
LOC_Os09g28500	22	88	2.18389	2.0216	Up	5.78972e-11	cDNA|EF hand family protein, putative, expressed
LOC_Os03g57680	41	162	0.821794	2.0039	Up	8.11726e-19	cDNA|aldehyde oxidase, putative, expressed
LOC_Os12g42020	51	201	2.3353	2.00022	Up	6.11738e-23	cDNA|AGC_PVPK_like_kin82y.20 - ACG kinases include homologs to PKA, PKG and PKC, expressed
LOC_Os09g32730	17	67	1.46635	2.00022	Up	1.47455e-08	cDNA|zinc finger, C3HC4 type domain containing protein, expressed
LOC_Os03g51980	46	181	3.74602	1.99788	Up	8.92414e-21	cDNA|expressed protein
LOC_Os01g20930	15	59	1.58751	1.99735	Up	1.12623e-07	cDNA|RING-H2 finger protein, putative, expressed
LOC_Os02g39730	15	59	0.782091	1.99735	Up	1.12623e-07	cDNA|expressed protein
LOC_Os04g42020	36	141	2.08188	1.99122	Up	1.93573e-16	cDNA|CCT/B-box zinc finger protein, putative, expressed
LOC_Os02g46030	43	168	1.68445	1.98765	Up	2.86636e-19	cDNA|MYB family transcription factor, putative, expressed
LOC_Os02g56120	63	245	4.50542	1.98096	Up	2.67704e-27	cDNA|OsIAA9 - Auxin-responsive Aux/IAA gene family member, expressed
LOC_Os01g12810	17	66	0.511681	1.97853	Up	2.38766e-08	cDNA|retrotransposon protein, putative, unclassified, expressed
LOC_Os04g26920	17	66	0.927872	1.97853	Up	2.38766e-08	cDNA|oxidoreductase, aldo/keto reductase family protein, putative, expressed
LOC_Os03g50310	8	31	0.317657	1.97579	Up	0.000151395	cDNA|CCT/B-box zinc finger protein, putative, expressed
LOC_Os09g31130	165	639	5.10568	1.97495	Up	2.58222e-68	cDNA|citrate transporter, putative, expressed
LOC_Os04g43910	197	762	6.23297	1.97319	Up	4.95706e-81	cDNA|auxin response factor, putative, expressed
LOC_Os01g10440	90	347	3.09605	1.96854	Up	1.04718e-37	cDNA|xylosyltransferase, putative, expressed
LOC_Os10g22890	13	50	0.286696	1.96501	Up	1.4063e-06	cDNA|receptor-like kinase, putative, expressed
LOC_Os05g22730	12	46	1.3395	1.9602	Up	3.91986e-06	cDNA|expressed protein
LOC_Os12g16080	28	107	0.678168	1.95571	Up	1.51691e-12	cDNA|expressed protein
LOC_Os12g41560	10	38	0.519733	1.9476	Up	3.07734e-05	cDNA|expressed protein
LOC_Os07g38810	29	110	0.976618	1.94498	Up	8.92664e-13	cDNA|lectin receptor-type protein kinase, putative, expressed
LOC_Os09g29480	14	53	0.446065	1.94216	Up	8.17166e-07	cDNA|2-aminoethanethiol dioxygenase, putative, expressed
LOC_Os02g09990	14	53	0.867406	1.94216	Up	8.17166e-07	cDNA|expressed protein
LOC_Os02g52700	12	45	0.600354	1.92849	Up	6.33272e-06	cDNA|alpha-amylase precursor, putative, expressed
LOC_Os06g20820	16	60	2.04956	1.92849	Up	1.71423e-07	cDNA|expressed protein
LOC_Os01g37360	11	41	0.426809	1.91972	Up	1.77121e-05	cDNA|retrotransposon protein, putative, Ty3-gypsy subclass, expressed
LOC_Os11g06770	14	52	0.479787	1.91468	Up	1.31519e-06	cDNA|ethylene-responsive transcription factor ERF110, putative, expressed
LOC_Os07g09190	17	63	0.483165	1.91141	Up	9.96324e-08	cDNA|transketolase, putative, expressed
LOC_Os12g21730	10	37	0.151613	1.90912	Up	4.97326e-05	cDNA|retrotransposon protein, putative, unclassified, expressed
LOC_Os10g40740	25	92	1.05261	1.9013	Up	1.26801e-10	cDNA|helix-loop-helix DNA-binding domain containing protein, expressed
LOC_Os02g16060	15	55	0.36148	1.89607	Up	7.60908e-07	cDNA|RGA-1, putative, expressed
LOC_Os11g10640	9	33	0.259683	1.89607	Up	0.000140298	cDNA|protein kinase domain containing protein, expressed
LOC_Os12g07370	39	143	0.92028	1.89607	Up	1.07198e-15	cDNA|csAtPR5, putative, expressed
LOC_Os09g20460	29	106	1.28746	1.89154	Up	5.82106e-12	cDNA|VQ domain containing protein, putative, expressed
LOC_Os05g50100	26	95	2.30103	1.89101	Up	7.40418e-11	cDNA|expressed protein
LOC_Os09g28160	26	95	1.97906	1.89101	Up	7.40418e-11	cDNA|phosphate carrier protein, mitochondrial precursor, putative, expressed
LOC_Os11g44750	14	51	0.137123	1.88667	Up	2.10904e-06	cDNA|retrotransposon protein, putative, unclassified, expressed
LOC_Os11g47910	14	51	0.638911	1.88667	Up	2.10904e-06	cDNA|SCARECROW, putative, expressed
LOC_Os03g05440	11	40	0.56416	1.88409	Up	2.84912e-05	cDNA|DUF677 domain containing protein, putative, expressed
LOC_Os07g33780	143	519	5.92011	1.88132	Up	2.11502e-52	cDNA|pleiotropic drug resistance protein 5, putative, expressed
LOC_Os01g42380	67	243	1.1121	1.88032	Up	2.26514e-25	cDNA|pleiotropic drug resistance protein, putative, expressed
LOC_Os02g29500	42	152	2.7795	1.87721	Up	2.16118e-16	cDNA|expressed protein
LOC_Os09g27260	18	65	1.05363	1.87404	Up	9.23652e-08	cDNA|plant viral response family protein, putative, expressed
LOC_Os03g63370	15	54	0.937909	1.86959	Up	1.2164e-06	cDNA|CRAL/TRIO domain containing protein, expressed
LOC_Os01g34060	37	133	1.99678	1.86743	Up	1.98502e-14	cDNA|MYB family transcription factor, putative, expressed
LOC_Os06g44450	37	133	1.88343	1.86743	Up	1.98502e-14	cDNA|CCT/B-box zinc finger protein, putative, expressed
LOC_Os09g32260	112	401	5.34757	1.8617	Up	2.59386e-40	cDNA|no apical meristem protein, putative, expressed
LOC_Os12g24320	18	64	0.776303	1.85167	Up	1.46989e-07	cDNA|ATPase 3, putative, expressed
LOC_Os01g53390	11	39	0.460533	1.84757	Up	4.56174e-05	cDNA|glucosyltransferase, putative, expressed
LOC_Os12g38560	11	39	0.579832	1.84757	Up	4.56174e-05	cDNA|expressed protein
LOC_Os11g05740	143	506	7.10197	1.84472	Up	7.93112e-50	cDNA|B3 DNA binding domain containing protein, expressed
LOC_Os05g34830	26	92	1.33263	1.84472	Up	2.96426e-10	cDNA|No apical meristem protein, putative, expressed
LOC_Os04g42520	110	389	3.48439	1.84386	Up	1.14913e-38	cDNA|phosphoribosyl transferase, putative, expressed
LOC_Os11g44860	15	53	0.609851	1.84263	Up	1.93757e-06	cDNA|cysteine-rich receptor-like protein kinase 28 precursor, putative, expressed
LOC_Os05g35010	91	321	3.83942	1.84023	Up	4.16884e-32	cDNA|cytochrome P450, putative, expressed
LOC_Os01g34970	197	690	4.0768	1.83	Up	1.3234e-66	cDNA|MDR-like ABC transporter, putative, expressed
LOC_Os03g19380	18	63	1.46146	1.82895	Up	2.3319e-07	cDNA|calvin cycle protein CP12, putative, expressed
LOC_Os11g03880	18	63	0.552375	1.82895	Up	2.3319e-07	cDNA|D-mannose binding lectin family protein, expressed
LOC_Os01g09410	10	35	0.516444	1.82895	Up	0.000127956	cDNA|expressed protein
LOC_Os06g09090	14	49	0.547638	1.82895	Up	5.36212e-06	cDNA|glutamate receptor 2.8 precursor, putative, expressed
LOC_Os12g40470	10	35	1.11018	1.82895	Up	0.000127956	cDNA|DC1 domain-containing protein, putative, expressed
LOC_Os02g09720	256	895	4.46731	1.82734	Up	1.07161e-85	cDNA|multidrug resistance protein, putative, expressed
LOC_Os11g15010	32	111	1.42064	1.81601	Up	7.23054e-12	cDNA|transposon protein, putative, Mutator sub-class, expressed
LOC_Os11g14140	1672	5793	82.4861	1.81433	Up	0	cDNA|OsFBK25 - F-box domain and kelch repeat containing protein, expressed
LOC_Os06g49120	13	45	0.479772	1.81301	Up	1.48705e-05	cDNA|Complex I intermediate-associated protein 30 domain containing protein, putative, expressed
LOC_Os05g09660	22	76	1.26509	1.81009	Up	1.63797e-08	cDNA|HAD superfamily phosphatase, putative, expressed
LOC_Os01g37670	11	38	0.524593	1.81009	Up	7.26844e-05	cDNA|OsFBX15 - F-box domain containing protein, expressed
LOC_Os06g05440	180	621	16.466	1.80819	Up	3.654e-59	cDNA|expressed protein
LOC_Os05g48700	20	69	0.955482	1.80819	Up	7.75368e-08	cDNA|gibberellin 2-beta-dioxygenase, putative, expressed
LOC_Os06g28670	29	100	1.51204	1.80747	Up	9.14766e-11	cDNA|polygalacturonase, putative, expressed
LOC_Os03g10440	175	603	6.163	1.8064	Up	2.0132e-57	cDNA|glycosyl hydrolase family 10 protein, putative, expressed
LOC_Os09g32510	336	1152	15.7478	1.79921	Up	1.71418e-107	cDNA|BHLH transcription factor, putative, expressed
LOC_Os11g43990	14	48	0.605071	1.79921	Up	8.49922e-06	cDNA|expressed protein
LOC_Os03g08490	343	1174	21.8146	1.79675	Up	2.63116e-109	cDNA|AP2 domain containing protein, expressed
LOC_Os09g07150	19	65	1.66706	1.79604	Up	2.1221e-07	cDNA|expressed protein
LOC_Os11g32510	100	342	7.71978	1.79559	Up	5.03616e-33	cDNA|OsGH3-13 - Auxin-responsive GH3 gene family member, expressed
LOC_Os04g27060	62	212	3.53535	1.79532	Up	4.6885e-21	cDNA|oxidoreductase, aldo/keto reductase family protein, putative, expressed
LOC_Os04g36580	12	41	0.237032	1.79419	Up	4.1338e-05	cDNA|retrotransposon protein, putative, unclassified, expressed
LOC_Os05g33620	58	197	2.44205	1.78567	Up	1.54815e-19	cDNA|expressed protein
LOC_Os09g37840	21	71	0.234574	1.77903	Up	7.03288e-08	cDNA|carbohydrate binding protein, putative, expressed
LOC_Os10g34409	21	71	1.94723	1.77903	Up	7.03288e-08	cDNA|transposon protein, putative, CACTA, En/Spm sub-class, expressed
LOC_Os07g35290	83	280	2.81959	1.77584	Up	6.21848e-27	cDNA|TKL_IRAK_DUF26-lc.10 - DUF26 kinases have homology to DUF26 containing loci, expressed
LOC_Os10g40720	1188	4001	72.3962	1.77342	Up	0	cDNA|expansin precursor, putative, expressed
LOC_Os11g01439	11	37	0.276689	1.77162	Up	0.000115228	cDNA|chloroplast unusual positioning protein, putative, expressed
LOC_Os01g47070	501	1680	32.1642	1.76718	Up	4.28866e-152	cDNA|glycosyl hydrolase, putative, expressed
LOC_Os07g12340	164	549	10.192	1.76471	Up	8.10622e-51	cDNA|NAC domain-containing protein 67, putative, expressed
LOC_Os08g29570	95	317	2.86998	1.76008	Up	6.24754e-30	cDNA|pleiotropic drug resistance protein 3, putative, expressed
LOC_Os01g08320	340	1131	20.4296	1.75559	Up	4.36148e-102	cDNA|OsIAA1 - Auxin-responsive Aux/IAA gene family member, expressed
LOC_Os05g42210	31	103	0.921845	1.7539	Up	1.1788e-10	cDNA|serine/threonine-protein kinase receptor precursor, putative, expressed
LOC_Os03g07960	22	73	1.71621	1.75199	Up	6.34226e-08	cDNA|expressed protein
LOC_Os03g14170	66	219	2.51775	1.75199	Up	4.98368e-21	cDNA|3-ketoacyl-CoA synthase, putative, expressed
LOC_Os06g13090	29	96	1.60322	1.74858	Up	5.5047e-10	cDNA|armadillo/beta-catenin repeat family protein, putative, expressed
LOC_Os04g11390	136	449	7.46793	1.74471	Up	3.12038e-41	cDNA|expressed protein
LOC_Os06g50230	168	554	11.5294	1.74302	Up	2.04276e-50	cDNA|expressed protein
LOC_Os04g09580	34	112	0.425512	1.74149	Up	2.2806e-11	cDNA|expressed protein
LOC_Os12g09220	31	102	1.30322	1.73983	Up	1.83682e-10	cDNA|expressed protein
LOC_Os04g36070	14	46	0.631844	1.7378	Up	2.10864e-05	cDNA|OsRR1 type-A response regulator, expressed
LOC_Os06g15750	18	59	0.448341	1.73432	Up	1.42938e-06	cDNA|NB-ARC domain containing protein, expressed
LOC_Os02g11640	18	59	0.812371	1.73432	Up	1.42938e-06	cDNA|UDP-glucoronosyl and UDP-glucosyl transferase, putative, expressed
LOC_Os06g45630	11	36	0.235523	1.73209	Up	0.000181711	cDNA|expressed protein
LOC_Os05g15630	56	183	5.17497	1.72994	Up	1.57164e-17	cDNA|membrane associated DUF588 domain containing protein, putative, expressed
LOC_Os12g10190	15	49	0.462051	1.72942	Up	1.20045e-05	cDNA|transposon protein, putative, unclassified, expressed
LOC_Os01g66860	46	150	1.75562	1.72685	Up	1.34871e-14	cDNA|serine/threonine protein kinase, putative, expressed
LOC_Os03g19180	12	39	1.59996	1.72204	Up	0.000102704	cDNA|GCRP8 - Glycine and cysteine rich family protein precursor, putative, expressed
LOC_Os03g47010	25	81	0.789456	1.71759	Up	1.88102e-08	cDNA|glycosyl hydrolase family 10 protein, putative, expressed
LOC_Os03g20970	44	142	0.881925	1.71191	Up	9.62802e-14	cDNA|phospholipid-transporting ATPase 1, putative, expressed
LOC_Os08g35160	31	100	2.49462	1.71126	Up	4.43114e-10	cDNA|heat shock protein DnaJ, putative, expressed
LOC_Os04g40730	64	206	3.85978	1.7081	Up	3.14754e-19	cDNA|oxidoreductase, short chain dehydrogenase/reductase family, putative, expressed
LOC_Os06g29730	106	341	15.8996	1.70731	Up	8.38168e-31	cDNA|RALFL28 - Rapid ALkalinization Factor RALF family protein precursor, expressed
LOC_Os08g19694	14	45	0.314184	1.7061	Up	3.29954e-05	cDNA|NB-ARC domain containing protein, expressed
LOC_Os01g15270	6069	19423	551.469	1.69983	Up	0	cDNA|expressed protein
LOC_Os10g35210	35	112	1.7246	1.69967	Up	4.91626e-11	cDNA|expressed protein
LOC_Os09g37330	41	131	4.05518	1.69747	Up	1.18576e-12	cDNA|OsSAUR39 - Auxin-responsive SAUR gene family member, expressed
LOC_Os08g08160	16	51	0.672281	1.69402	Up	1.06663e-05	cDNA|expressed protein
LOC_Os02g50690	43	137	1.73871	1.69337	Up	3.96788e-13	cDNA|GDSL-like lipase/acylhydrolase, putative, expressed
LOC_Os02g37380	329	1048	38.9069	1.69308	Up	4.171e-90	cDNA|expressed protein
LOC_Os02g44654	22	70	0.817095	1.69145	Up	2.39232e-07	cDNA|cytochrome P450, putative, expressed
LOC_Os04g46350	55	175	2.65871	1.69145	Up	2.38224e-16	cDNA|homeobox associated leucine zipper, putative, expressed
LOC_Os11g04030	34	108	1.03135	1.68902	Up	1.31568e-10	cDNA|major facilitator superfamily antiporter, putative, expressed
LOC_Os09g17329	12	38	0.331139	1.68456	Up	0.000160653	cDNA|expressed protein
LOC_Os02g03120	243	769	11.4219	1.68363	Up	4.39364e-66	cDNA|endoglucanase, putative, expressed
LOC_Os10g41230	55	174	3.32437	1.68318	Up	3.66636e-16	cDNA|homeobox associated leucine zipper, putative, expressed
LOC_Os02g33670	31	98	1.75419	1.68211	Up	1.05954e-09	cDNA|expressed protein
LOC_Os08g16820	19	60	2.29344	1.68056	Up	1.97842e-06	cDNA|retrotransposon protein, putative, SINE subclass, expressed
LOC_Os02g37160	115	363	7.57979	1.67993	Up	5.52316e-32	cDNA|heavy metal transport/detoxification protein, putative, expressed
LOC_Os03g07200	20	63	1.02704	1.67695	Up	1.13056e-06	cDNA|expressed protein
LOC_Os11g32520	87	274	5.03478	1.67669	Up	1.82404e-24	cDNA|OsGH3.13 - Probable indole-3-acetic acid-amido synthetase, expressed
LOC_Os10g12290	14	44	0.980578	1.67367	Up	5.13938e-05	cDNA|expressed protein
LOC_Os05g36994	49	154	2.2992	1.67367	Up	2.29408e-14	cDNA|expressed protein
LOC_Os11g14910	52	163	2.88646	1.66989	Up	4.45204e-15	cDNA|NADP-dependent oxidoreductase, putative, expressed
LOC_Os05g08910	15	47	1.84611	1.6693	Up	2.91494e-05	cDNA|expressed protein
LOC_Os02g04690	16	50	0.515628	1.66545	Up	1.65591e-05	cDNA|cycloartenol synthase, putative, expressed
LOC_Os01g45470	229	715	40.7991	1.66419	Up	1.38259e-60	cDNA|expressed protein
LOC_Os11g25780	99	309	6.47293	1.6637	Up	4.1573e-27	cDNA|PB1 domain containing protein, expressed
LOC_Os01g20830	26	81	1.39668	1.66101	Up	4.00072e-08	cDNA|heavy metal-associated domain containing protein, expressed
LOC_Os01g08090	150	467	6.67742	1.66006	Up	5.03368e-40	cDNA|flavonol-3-O-glycoside-7-O-glucosyltransferase 1, putative, expressed
LOC_Os11g04409	1923	5965	66.4323	1.65476	Up	0	cDNA|expressed protein
LOC_Os07g49370	20	62	0.99087	1.65387	Up	1.74673e-06	cDNA|glycosyltransferase family 43 protein, putative, expressed
LOC_Os07g44130	41	127	1.76266	1.65273	Up	6.64048e-12	cDNA|cytochrome P450 72A1, putative, expressed
LOC_Os02g52620	21	65	1.91246	1.65165	Up	9.98086e-07	cDNA|expressed protein
LOC_Os02g05470	13	40	0.450053	1.64309	Up	0.000140956	cDNA|CCT motif family protein, expressed
LOC_Os01g21420	26	80	1.53402	1.64309	Up	6.15238e-08	cDNA|pre-mRNA-splicing factor SF2, putative, expressed
LOC_Os06g38760	17	52	0.383726	1.63457	Up	1.45448e-05	cDNA|retrotransposon protein, putative, unclassified, expressed
LOC_Os03g64070	37	113	2.31351	1.63232	Up	1.40431e-10	cDNA|uncharacterized protein PA4923, putative, expressed
LOC_Os10g39100	175	533	10.5152	1.62838	Up	2.9751e-44	cDNA|uncharacterized Cys-rich domain containing protein, putative, expressed
LOC_Os08g44940	46	140	4.51686	1.62732	Up	9.98318e-13	cDNA|DUF260 domain containing protein, putative, expressed
LOC_Os01g12160	75	228	2.15185	1.62567	Up	8.63448e-20	cDNA|OsGH3.3 - Probable indole-3-acetic acid-amido synthetase, expressed
LOC_Os09g19290	28	85	0.391157	1.62363	Up	3.10618e-08	cDNA|retrotransposon protein, putative, unclassified, expressed
LOC_Os10g38780	59	179	3.93968	1.62277	Up	8.10744e-16	cDNA|glutathione S-transferase, putative, expressed
LOC_Os05g45020	32	97	2.07563	1.62151	Up	3.38842e-09	cDNA|zinc finger/CCCH transcription factor, putative, expressed
LOC_Os01g41890	35	106	0.963541	1.62024	Up	6.46158e-10	cDNA|MLA1, putative, expressed
LOC_Os08g39300	167	505	6.01629	1.61803	Up	1.19893e-41	cDNA|aminotransferase, putative, expressed
LOC_Os04g48460	44	133	1.76082	1.61745	Up	4.56162e-12	cDNA|cytochrome P450, putative, expressed
LOC_Os02g19550	48	145	1.71485	1.61654	Up	5.08056e-13	cDNA|lectin-like receptor kinase, putative, expressed
LOC_Os07g12390	57	172	7.66243	1.61497	Up	3.68094e-15	cDNA|expressed protein
LOC_Os12g26960	206	620	27.876	1.61122	Up	1.89435e-50	cDNA|THION34 - Plant thionin family protein precursor, expressed
LOC_Os10g37400	59	177	8.10486	1.60656	Up	1.87434e-15	cDNA|DUF538 domain containing protein, putative, expressed
LOC_Os09g24670	20	60	0.781966	1.60656	Up	4.12506e-06	cDNA|CAAX amino terminal protease family protein, putative, expressed
LOC_Os07g38800	18	54	0.555719	1.60656	Up	1.27138e-05	cDNA|lectin-like receptor kinase, putative, expressed
LOC_Os09g25060	31	93	1.52107	1.60656	Up	8.99306e-09	cDNA|WRKY76, expressed
LOC_Os05g40070	14	42	0.973061	1.60656	Up	0.000122897	cDNA|WRKY84, expressed
LOC_Os05g25390	109	327	3.82546	1.60656	Up	2.83446e-27	cDNA|tyrosine protein kinase domain containing protein, putative, expressed
LOC_Os02g45930	165	491	12.0968	1.59485	Up	9.76596e-40	cDNA|expressed protein
LOC_Os03g10030	36	107	2.41375	1.59314	Up	8.63044e-10	cDNA|membrane associated DUF588 domain containing protein, putative, expressed
LOC_Os12g04204	1983	5890	74.8077	1.59218	Up	0	cDNA|expressed protein
LOC_Os10g34700	25	74	1.1371	1.5872	Up	3.83964e-07	cDNA|expressed protein
LOC_Os01g37350	50	148	0.968639	1.5872	Up	5.94346e-13	cDNA|retrotransposon protein, putative, Ty3-gypsy subclass, expressed
LOC_Os08g30250	41	121	1.12191	1.58291	Up	8.32846e-11	cDNA|transposon protein, putative, CACTA, En/Spm sub-class, expressed
LOC_Os07g48830	31	91	1.62046	1.5752	Up	2.07952e-08	cDNA|glycosyl transferase 8 domain containing protein, putative, expressed
LOC_Os06g17970	30	88	0.576665	1.57414	Up	3.61998e-08	cDNA|NBS-LRR disease resistance protein, putative, expressed
LOC_Os12g08564	56	164	2.63068	1.57179	Up	5.0845e-14	cDNA|retrotransposon protein, putative, unclassified, expressed
LOC_Os01g18800	522	1526	17.4925	1.56923	Up	4.84836e-117	cDNA|CAMK_KIN1/SNF1/Nim1_like.9 - CAMK includes calcium/calmodulin depedent protein kinases, expressed
LOC_Os08g41780	199	581	9.11225	1.56737	Up	1.37396e-45	cDNA|triacylglycerol lipase precursor, putative, expressed
LOC_Os10g39000	36	105	2.25617	1.56592	Up	1.98361e-09	cDNA|expressed protein
LOC_Os12g01830	23	67	1.45938	1.56413	Up	1.78401e-06	cDNA|staphylococcal nuclease homologue, putative, expressed
LOC_Os06g36450	80	233	2.9699	1.56386	Up	3.5787e-19	cDNA|ferroportin1 domain containing protein, expressed
LOC_Os08g43490	53	154	4.83207	1.56046	Up	3.96326e-13	cDNA|heat shock protein DnaJ, putative, expressed
LOC_Os05g02200	48	139	3.39403	1.55558	Up	6.14022e-12	cDNA|cysteine-rich repeat secretory protein 55 precursor, putative, expressed
LOC_Os01g12080	124	359	4.74586	1.55524	Up	1.7288e-28	cDNA|plant-specific domain TIGR01589 family protein, putative, expressed
LOC_Os02g15860	18	52	5.15357	1.55211	Up	2.96342e-05	cDNA|expressed protein
LOC_Os06g37590	104	300	6.70316	1.54998	Up	5.92696e-24	cDNA|1-aminocyclopropane-1-carboxylate oxidase protein, putative, expressed
LOC_Os04g46390	1061	3057	51.0771	1.54829	Up	5.32316e-228	cDNA|chaperone protein dnaJ, putative, expressed
LOC_Os03g24950	101	291	2.9871	1.54826	Up	3.02092e-23	cDNA|expressed protein
LOC_Os11g02379	89	256	4.90691	1.54586	Up	1.36496e-20	cDNA|LTPL6 - Protease inhibitor/seed storage/LTP family protein precursor, expressed
LOC_Os08g03002	16	46	0.732232	1.54516	Up	9.20348e-05	cDNA|lectin-like receptor kinase 1, putative, expressed
LOC_Os08g33300	16	46	0.813439	1.54516	Up	9.20348e-05	cDNA|cytochrome P450 72A1, putative, expressed
LOC_Os06g12410	23	66	1.50623	1.54243	Up	2.70424e-06	cDNA|GDSL-like lipase/acylhydrolase, putative, expressed
LOC_Os05g38690	60	172	4.41071	1.54097	Up	2.93346e-14	cDNA|expressed protein
LOC_Os08g27580	60	172	2.99443	1.54097	Up	2.93346e-14	cDNA|expressed protein
LOC_Os11g24140	647	1849	66.1579	1.53651	Up	3.65562e-137	cDNA|plastocyanin-like domain containing protein, putative, expressed
LOC_Os03g22020	47	134	2.71033	1.5331	Up	2.40516e-11	cDNA|peroxidase precursor, putative, expressed
LOC_Os11g30560	44	125	2.04344	1.52795	Up	1.24825e-10	cDNA|dehydrogenase/reductase, putative, expressed
LOC_Os05g07140	31	88	3.18984	1.52683	Up	7.17066e-08	cDNA|zinc finger, C3HC4 type domain containing protein, expressed
LOC_Os08g35190	538	1527	29.2276	1.52662	Up	1.48935e-112	cDNA|auxin-repressed protein, putative, expressed
LOC_Os02g33240	55	156	3.72131	1.52564	Up	6.76678e-13	cDNA|OsFBX51 - F-box domain containing protein, expressed
LOC_Os02g02830	24	68	2.08114	1.5241	Up	2.33546e-06	cDNA|ubiquitin-conjugating enzyme, putative, expressed
LOC_Os04g46880	671	1897	23.9093	1.52093	Up	1.32049e-138	cDNA|transporter, major facilitator family, putative, expressed
LOC_Os04g45240	17	48	1.00157	1.5191	Up	7.9168e-05	cDNA|expressed protein
LOC_Os10g26340	67	189	3.27762	1.51775	Up	3.24068e-15	cDNA|cytochrome P450, putative, expressed
LOC_Os12g02620	22	62	0.803203	1.51636	Up	7.1506e-06	cDNA|zinc finger, C3HC4 type domain containing protein, expressed
LOC_Os01g20160	54	152	2.03618	1.51464	Up	1.75019e-12	cDNA|OsHKT1;5 - Na+ transporter, expressed
LOC_Os04g37970	105	295	5.48164	1.51192	Up	8.6326e-23	cDNA|transporter family protein, putative, expressed
LOC_Os05g06670	31	87	1.53399	1.51035	Up	1.07749e-07	cDNA|gibberellin 2-oxidase, putative, expressed
LOC_Os03g05510	81	227	8.47365	1.5083	Up	7.90894e-18	cDNA|DUF260 domain containing protein, putative, expressed
LOC_Os01g04530	25	70	2.7091	1.50702	Up	2.01204e-06	cDNA|expressed protein
LOC_Os01g73110	20	56	1.43406	1.50702	Up	2.19794e-05	cDNA|expressed protein
LOC_Os02g43430	40	112	1.54542	1.50702	Up	1.68609e-09	cDNA|protein kinase domain containing protein, expressed
LOC_Os04g38320	64	179	6.02339	1.50541	Up	2.48274e-14	cDNA|expressed protein
LOC_Os01g12340	63	176	0.823431	1.50375	Up	4.28228e-14	cDNA|retrotransposon protein, putative, unclassified, expressed
LOC_Os04g41560	128	357	7.6405	1.50138	Up	5.4835e-27	cDNA|B-box zinc finger family protein, putative, expressed
LOC_Os01g73500	112	312	7.94695	1.49965	Up	9.57372e-24	cDNA|expressed protein
LOC_Os10g39090	46	128	3.47548	1.49804	Up	1.3969e-10	cDNA|hydrolase, alpha/beta fold family protein, putative, expressed
LOC_Os02g32450	91	253	9.73189	1.4968	Up	1.70764e-19	cDNA|expressed protein
LOC_Os11g32030	258	717	15.8526	1.4962	Up	2.7968e-52	cDNA|sex determination protein tasselseed-2, putative, expressed
LOC_Os04g42470	637	1770	20.7331	1.49598	Up	2.27556e-126	cDNA|regulatory subunit, putative, expressed
LOC_Os03g36534	18	50	2.57227	1.49553	Up	6.78798e-05	cDNA|expressed protein
LOC_Os01g48930	945	2618	45.6544	1.49168	Up	3.479e-185	cDNA|splicing factor-related, putative, expressed
LOC_Os01g32259	17	47	3.8214	1.48872	Up	0.00011954	cDNA|expressed protein
LOC_Os01g24430	17	47	0.944294	1.48872	Up	0.00011954	cDNA|expressed protein
LOC_Os08g07330	140	387	3.25741	1.4885	Up	8.995e-29	cDNA|RGH1A, putative, expressed
LOC_Os07g28850	121	334	2.79067	1.48644	Up	5.32176e-25	cDNA|retrotransposon protein, putative, unclassified, expressed
LOC_Os01g57082	33	91	0.861676	1.485	Up	7.98662e-08	cDNA|insulin-degrading enzyme, putative, expressed
LOC_Os09g25460	767	2114	34.1253	1.48427	Up	7.9663e-149	cDNA|transferase family protein, putative, expressed
LOC_Os01g14410	64	176	5.45123	1.48103	Up	8.19094e-14	cDNA|early light-induced protein, chloroplast precursor, putative, expressed
LOC_Os03g61150	340	934	22.6661	1.47949	Up	1.76227e-66	cDNA|expressed protein
LOC_Os06g44034	136	373	5.49373	1.47717	Up	1.71087e-27	cDNA|expressed protein
LOC_Os11g04960	19	52	1.14334	1.47411	Up	5.80388e-05	cDNA|no apical meristem protein, putative, expressed
LOC_Os02g04160	75	205	6.6304	1.47226	Up	1.00518e-15	cDNA|transcription elongation factor 1, putative, expressed
LOC_Os07g05010	45	123	1.63706	1.47226	Up	5.361e-10	cDNA|helix-loop-helix DNA-binding domain containing protein, expressed
LOC_Os04g57180	52	142	1.55596	1.47091	Up	2.5744e-11	cDNA|flavonol synthase/flavanone 3-hydroxylase, putative, expressed
LOC_Os03g22670	26	71	0.482171	1.47091	Up	2.5873e-06	cDNA|triacylglycerol Lipase, putative, expressed
LOC_Os04g20330	33	90	1.34368	1.46906	Up	1.19101e-07	cDNA|UDP-glucoronosyl/UDP-glucosyl transferase, putative, expressed
LOC_Os02g32690	590	1608	10.1247	1.46808	Up	7.518e-112	cDNA|pleiotropic drug resistance protein 15, putative, expressed
LOC_Os01g71380	349	951	22.6193	1.46782	Up	6.95448e-67	cDNA|glycosyl hydrolases family 17, putative, expressed
LOC_Os06g27760	29	79	2.29966	1.4674	Up	7.30018e-07	cDNA|peptide methionine sulfoxide reductase msrB, putative, expressed
LOC_Os04g27250	35	95	1.2455	1.46217	Up	5.88308e-08	cDNA|expressed protein
LOC_Os02g09610	21	57	1.20166	1.46217	Up	2.82414e-05	cDNA|GDSL-like lipase/acylhydrolase, putative, expressed
LOC_Os01g67310	49	133	2.5115	1.46217	Up	1.32504e-10	cDNA|patatin, putative, expressed
LOC_Os07g34520	127	344	4.04803	1.45918	Up	4.79312e-25	cDNA|isocitrate lyase, putative, expressed
LOC_Os01g43774	34	92	1.30251	1.4577	Up	1.02063e-07	cDNA|cytochrome P450 72A1, putative, expressed
LOC_Os02g37834	27	73	0.814172	1.45653	Up	2.21334e-06	cDNA|expressed protein
LOC_Os01g71310	57	154	1.94769	1.45549	Up	5.4877e-12	cDNA|cytokinin dehydrogenase precursor, putative, expressed
LOC_Os02g36619	50	135	1.56799	1.45456	Up	1.13724e-10	cDNA|exo70 exocyst complex subunit, putative, expressed
LOC_Os06g29640	20	54	1.95679	1.45456	Up	4.95044e-05	cDNA|retrotransposon protein, putative, unclassified, expressed
LOC_Os05g45030	20	54	1.25536	1.45456	Up	4.95044e-05	cDNA|calcium homeostasis regulator CHoR1, putative, expressed
LOC_Os11g43140	148	399	2.60046	1.45239	Up	1.31399e-28	cDNA|expressed protein
LOC_Os03g41110	55	148	3.46824	1.44969	Up	1.63051e-11	cDNA|ZOS3-14 - C2H2 zinc finger protein, expressed
LOC_Os11g02610	29	78	1.0213	1.44902	Up	1.08652e-06	cDNA|BTBN20 - Bric-a-Brac, Tramtrack, Broad Complex BTB domain with non-phototropic hypocotyl 3 NPH3 and coiled-coil domains, expressed
LOC_Os04g56390	32	86	4.23199	1.44786	Up	3.07476e-07	cDNA|expressed protein
LOC_Os07g44440	107	287	13.1689	1.44504	Up	7.202e-21	cDNA|peroxiredoxin, putative, expressed
LOC_Os04g23890	72	193	1.71886	1.44413	Up	1.65301e-14	cDNA|AGC_PVPK_like_kin82y.10 - ACG kinases include homologs to PKA, PKG and PKC, expressed
LOC_Os08g09760	25	67	0.551935	1.44383	Up	6.7255e-06	cDNA|OsFBX275 - F-box domain containing protein, expressed
LOC_Os04g34330	53	142	1.80421	1.44342	Up	4.84568e-11	cDNA|serine/threonine-protein kinase receptor precursor, putative, expressed
LOC_Os06g48500	455	1219	17.646	1.44336	Up	3.78486e-83	cDNA|expressed protein
LOC_Os12g05870	31	83	3.666	1.44244	Up	5.33956e-07	cDNA|Cupin domain containing protein, expressed
LOC_Os12g16290	123	329	3.46567	1.44103	Up	1.32248e-23	cDNA|isoflavone reductase, putative, expressed
LOC_Os01g64100	18	48	0.98114	1.43664	Up	0.000152629	cDNA|glycosyl hydrolase, putative, expressed
LOC_Os08g05620	21	56	0.876502	1.43664	Up	4.2136e-05	cDNA|cytochrome P450, putative, expressed
LOC_Os02g44820	137	365	10.8323	1.43532	Up	7.16584e-26	cDNA|rho-GTPase-activating protein-related, putative, expressed
LOC_Os10g36260	86	229	3.24881	1.43454	Up	8.6859e-17	cDNA|expressed protein
LOC_Os03g02980	41	109	1.39455	1.43223	Up	1.05184e-08	cDNA|CAMK_CAMK_like_ULKh_APGy.1 - CAMK includes calcium/calmodulin depedent protein kinases, expressed
LOC_Os11g48000	26	69	1.28813	1.42968	Up	5.72992e-06	cDNA|ZOS11-11 - C2H2 zinc finger protein, expressed
LOC_Os03g25370	98	260	7.83982	1.42926	Up	9.21138e-19	cDNA|peroxidase precursor, putative, expressed
LOC_Os05g31040	23	61	1.04091	1.42877	Up	2.04882e-05	cDNA|cytokinin dehydrogenase precursor, putative, expressed
LOC_Os05g07120	28	74	2.16359	1.4237	Up	2.80256e-06	cDNA|basic helix-loop-helix, putative, expressed
LOC_Os10g34920	25	66	1.97479	1.42214	Up	9.98384e-06	cDNA|secretory protein, putative, expressed
LOC_Os01g14650	61	161	4.78145	1.42178	Up	4.35814e-12	cDNA|expansin precursor, putative, expressed
LOC_Os12g29960	22	58	5.59239	1.42015	Up	3.57978e-05	cDNA|yippee zinc-binding protein, putative, expressed
LOC_Os11g44630	93	245	6.70966	1.41908	Up	1.36184e-17	cDNA|calmodulin binding protein, putative, expressed
LOC_Os11g01830	82	216	4.4078	1.41893	Up	1.10534e-15	cDNA|staphylococcal nuclease homologue, putative, expressed
LOC_Os07g35580	161	424	5.38193	1.4186	Up	2.6536e-29	cDNA|TKL_IRAK_DUF26-lc.20 - DUF26 kinases have homology to DUF26 containing loci, expressed
LOC_Os07g02060	30	79	1.95211	1.41849	Up	1.37282e-06	cDNA|WRKY29, expressed
LOC_Os01g51330	19	50	1.03912	1.41753	Up	0.000129424	cDNA|expressed protein
LOC_Os06g09870	57	150	4.20153	1.41753	Up	2.59516e-11	cDNA|retrotransposon protein, putative, unclassified, expressed
LOC_Os07g33550	241	634	6.90975	1.41705	Up	6.23914e-43	cDNA|cytochrome P450, putative, expressed
LOC_Os11g05690	54	142	1.98393	1.41646	Up	8.99848e-11	cDNA|amino acid permease family protein, putative, expressed
LOC_Os01g37470	135	355	4.69554	1.41646	Up	9.70072e-25	cDNA|asp/Glu racemase, putative, expressed
LOC_Os03g24030	54	142	4.2085	1.41646	Up	8.99848e-11	cDNA|glutaredoxin, putative, expressed
LOC_Os01g13560	89	234	6.50738	1.41623	Up	8.00992e-17	cDNA|membrane associated DUF588 domain containing protein, putative, expressed
LOC_Os01g60020	35	92	2.09379	1.41588	Up	1.90991e-07	cDNA|NAC domain transcription factor, putative, expressed
LOC_Os02g53180	86	226	2.22282	1.41551	Up	2.75098e-16	cDNA|1-aminocyclopropane-1-carboxylate oxidase protein, putative, expressed
LOC_Os09g32620	24	63	1.851	1.41392	Up	1.74058e-05	cDNA|dehydrogenase, putative, expressed
LOC_Os06g44050	96	252	4.21378	1.41392	Up	5.81904e-18	cDNA|methyladenine glycosylase, putative, expressed
LOC_Os07g48260	61	160	2.19369	1.41279	Up	6.40188e-12	cDNA|WRKY47, expressed
LOC_Os10g33210	194	508	7.02932	1.41037	Up	1.70163e-34	cDNA|peptide transporter PTR3-A, putative, expressed
LOC_Os05g51190	52	136	1.15553	1.40862	Up	2.66614e-10	cDNA|protein kinase family protein, putative, expressed
LOC_Os10g30560	78	204	3.3132	1.40862	Up	9.55868e-15	cDNA|UDP-glucoronosyl and UDP-glucosyl transferase domain containing protein, expressed
LOC_Os09g21796	31	81	2.36848	1.40725	Up	1.16767e-06	cDNA|OsFBX327 - F-box domain containing protein, expressed
LOC_Os11g09864	31	81	0.957072	1.40725	Up	1.16767e-06	cDNA|wali7, putative, expressed
LOC_Os10g27170	69	180	2.15224	1.40493	Up	3.9099e-13	cDNA|calmodulin-binding protein, putative, expressed
LOC_Os06g10530	23	60	2.72389	1.40493	Up	3.03634e-05	cDNA|expressed protein
LOC_Os12g39400	43	112	2.16855	1.40269	Up	1.12681e-08	cDNA|ZOS12-09 - C2H2 zinc finger protein, expressed
LOC_Os12g35465	35	91	1.93099	1.40011	Up	2.8126e-07	cDNA|expressed protein
LOC_Os04g43030	35	91	0.915951	1.40011	Up	2.8126e-07	cDNA|lipase class 3 family protein, putative, expressed
LOC_Os01g52790	35	91	1.35867	1.40011	Up	2.8126e-07	cDNA|cytochrome P450 72A1, putative, expressed
LOC_Os05g40010	59	153	3.72047	1.39634	Up	2.77024e-11	cDNA|LTPL17 - Protease inhibitor/seed storage/LTP family protein precursor, expressed
LOC_Os01g45670	49	127	3.14332	1.39557	Up	1.35957e-09	cDNA|expressed protein
LOC_Os03g22050	663	1716	14.3882	1.39357	Up	2.2481e-110	cDNA|CAMK_KIN1/SNF1/Nim1_like.16 - CAMK includes calcium/calmodulin depedent protein kinases, expressed
LOC_Os08g36580	29	75	3.27295	1.39244	Up	3.51384e-06	cDNA|expressed protein
LOC_Os09g32270	94	243	1.48734	1.39182	Up	5.32684e-17	cDNA|expressed protein
LOC_Os01g07300	36	93	2.24582	1.39083	Up	2.38976e-07	cDNA|uncharacterized 50.6 kDa protein in the 5region of gyrA and gyrB, putative, expressed
LOC_Os06g47530	103	266	2.78667	1.39038	Up	1.9306e-18	cDNA|TKL_IRAK_DUF26-lh.6 - DUF26 kinases have homology to DUF26 containing loci, expressed
LOC_Os01g63480	110	284	3.56607	1.38999	Up	1.4059e-19	cDNA|transferase family protein, putative, expressed
LOC_Os03g59180	43	111	3.20724	1.38975	Up	1.65289e-08	cDNA|expressed protein
LOC_Os02g37610	164	423	10.68	1.38856	Up	2.3442e-28	cDNA|expressed protein
LOC_Os08g32630	19	49	0.663683	1.38838	Up	0.000191897	cDNA|FAD dependent oxidoreductase, putative, expressed
LOC_Os07g32590	19	49	0.970798	1.38838	Up	0.000191897	cDNA|peptidase, M24 family protein, putative, expressed
LOC_Os01g10600	26	67	1.91131	1.38725	Up	1.25093e-05	cDNA|aquaporin protein, putative, expressed
LOC_Os12g28015	280	721	36.7914	1.38617	Up	4.75882e-47	cDNA|expressed protein
LOC_Os01g68740	115	296	7.25177	1.38556	Up	2.99126e-20	cDNA|keratin, type I cytoskeletal 9, putative, expressed
LOC_Os05g31910	21	54	0.564972	1.38417	Up	9.25818e-05	cDNA|white-brown complex homolog protein 16, putative, expressed
LOC_Os01g18360	28	72	2.30317	1.38417	Up	6.09798e-06	cDNA|OsIAA4 - Auxin-responsive Aux/IAA gene family member, expressed
LOC_Os11g02570	72	185	6.00109	1.38305	Up	3.53992e-13	cDNA|esterase, putative, expressed
LOC_Os05g32070	53	136	3.52174	1.38114	Up	4.86804e-10	cDNA|LRP1, putative, expressed
LOC_Os01g09590	158	405	11.0665	1.3796	Up	5.75004e-27	cDNA|myb-like DNA-binding domain containing protein, putative, expressed
LOC_Os02g44730	114	292	5.00656	1.37853	Up	7.43114e-20	cDNA|tetracycline transporter protein, putative, expressed
LOC_Os12g43440	25	64	2.7091	1.37774	Up	2.17538e-05	cDNA|thaumatin, putative, expressed
LOC_Os10g29850	34	87	0.788164	1.37708	Up	7.13916e-07	cDNA|MBTB60 - Bric-a-Brac, Tramtrack, Broad Complex BTB domain with Meprin and TRAF Homology MATH domain, expressed
LOC_Os12g23780	256	654	21.4028	1.37474	Up	2.54922e-42	cDNA|expressed protein
LOC_Os01g07090	49	125	2.85798	1.37267	Up	2.90674e-09	cDNA|5-azacytidine resistance protein azr1, putative, expressed
LOC_Os12g12664	40	102	0.929893	1.3721	Up	8.46162e-08	cDNA|expressed protein
LOC_Os03g10478	252	642	9.75461	1.37075	Up	2.13134e-41	cDNA|glycosyl hydrolase family 10 protein, putative, expressed
LOC_Os12g05655	42	107	3.22401	1.37075	Up	4.16542e-08	cDNA|expressed protein
LOC_Os06g46340	263	670	6.9361	1.3707	Up	3.9751e-43	cDNA|glycosyl hydrolase, family 31, putative, expressed
LOC_Os09g29490	141	359	7.62448	1.36989	Up	7.65608e-24	cDNA|peroxidase precursor, putative, expressed
LOC_Os05g22960	22	56	3.439	1.36952	Up	7.81354e-05	cDNA|expressed protein
LOC_Os04g38914	22	56	2.53912	1.36952	Up	7.81354e-05	cDNA|expressed protein
LOC_Os01g45990	802	2041	19.1238	1.3692	Up	1.70993e-127	cDNA|potassium channel AKT1, putative, expressed
LOC_Os07g07920	59	150	4.82394	1.36777	Up	8.61774e-11	cDNA|LTPL100 - Protease inhibitor/seed storage/LTP family protein precursor, expressed
LOC_Os10g37920	37	94	1.86366	1.36673	Up	2.96798e-07	cDNA|MATE efflux family protein, putative, expressed
LOC_Os08g38880	200	508	8.12326	1.36643	Up	5.9363e-33	cDNA|WD-40 repeat family protein, putative, expressed
LOC_Os07g06850	63	160	2.89127	1.36625	Up	2.11722e-11	cDNA|gibberellin receptor GID1L2, putative, expressed
LOC_Os09g28420	26	66	1.3714	1.36555	Up	1.83803e-05	cDNA|alpha-amylase precursor, putative, expressed
LOC_Os02g45320	162	411	7.14921	1.36474	Up	6.3836e-27	cDNA|OsFBX58 - F-box domain containing protein, expressed
LOC_Os05g03610	227	575	7.53264	1.36247	Up	6.33526e-37	cDNA|phospholipase C, putative, expressed
LOC_Os03g43720	526	1330	14.4953	1.35989	Up	6.9059e-83	cDNA|transporter family protein, putative, expressed
LOC_Os05g15690	53	134	3.45423	1.35977	Up	1.0344e-09	cDNA|expansin precursor, putative, expressed
LOC_Os01g43710	412	1041	13.7386	1.35885	Up	3.38634e-65	cDNA|cytochrome P450 72A1, putative, expressed
LOC_Os11g47500	25	63	2.22946	1.35502	Up	3.19242e-05	cDNA|glycosyl hydrolase, putative, expressed
LOC_Os09g25070	56	141	3.12337	1.35379	Up	4.3384e-10	cDNA|WRKY62, expressed
LOC_Os11g31540	114	287	9.30219	1.35361	Up	4.77802e-19	cDNA|BRASSINOSTEROID INSENSITIVE 1-associated receptor kinase 1 precursor, putative, expressed
LOC_Os07g44460	227	571	18.1063	1.3524	Up	2.76936e-36	cDNA|peroxidase precursor, putative, expressed
LOC_Os11g39190	72	181	1.63469	1.35152	Up	1.5827e-12	cDNA|NB-ARC domain containing protein, putative, expressed
LOC_Os07g48520	72	181	1.27941	1.35152	Up	1.5827e-12	cDNA|gamete-specific hydroxyproline-rich glycoprotein a2, putative, expressed
LOC_Os04g28470	37	93	1.46418	1.3513	Up	4.33028e-07	cDNA|retrotransposon protein, putative, unclassified, expressed
LOC_Os02g57250	417	1048	26.134	1.35112	Up	4.56324e-65	cDNA|OsIAA10 - Auxin-responsive Aux/IAA gene family member, expressed
LOC_Os06g41010	2448	6150	139.882	1.35058	Up	0	cDNA|zinc finger A20 and AN1 domain-containing stress-associated protein, putative, expressed
LOC_Os11g03820	43	108	0.866993	1.35022	Up	5.14328e-08	cDNA|D-mannose binding lectin family protein, expressed
LOC_Os04g49450	161	404	6.2888	1.34889	Up	4.75748e-26	cDNA|MYB family transcription factor, putative, expressed
LOC_Os09g16760	77	193	2.47073	1.34727	Up	3.31338e-13	cDNA|ankyrin repeat family protein, putative, expressed
LOC_Os08g33670	62	155	3.41599	1.34353	Up	7.63916e-11	cDNA|no apical meristem protein, putative, expressed
LOC_Os04g57210	310	775	10.5706	1.34353	Up	3.58798e-48	cDNA|actin-6, putative, expressed
LOC_Os03g40000	22	55	2.57925	1.34353	Up	0.000114678	cDNA|expressed protein
LOC_Os09g25650	28	70	0.612205	1.34353	Up	1.30831e-05	cDNA|GEX2, putative, expressed
LOC_Os05g33590	38	95	1.70745	1.34353	Up	3.6602e-07	cDNA|cytochrome P450, putative, expressed
LOC_Os03g12860	142	354	10.5145	1.33946	Up	8.6367e-23	cDNA|homeobox associated leucine zipper, putative, expressed
LOC_Os06g23114	86	214	2.82278	1.3368	Up	2.48356e-14	cDNA|copper methylamine oxidase precursor, putative, expressed
LOC_Os07g44250	43	107	3.93354	1.3368	Up	7.47242e-08	cDNA|dirigent, putative, expressed
LOC_Os05g34325	276	685	11.7665	1.33303	Up	2.76958e-42	cDNA|cytochrome P450 51, putative, expressed
LOC_Os01g31690	135	335	7.9307	1.3328	Up	1.69615e-21	cDNA|oxygen-evolving enhancer protein 1, chloroplast precursor, putative, expressed
LOC_Os11g10470	27	67	3.12947	1.3328	Up	2.26528e-05	cDNA|expressed protein
LOC_Os06g10130	46	114	3.61959	1.33093	Up	3.10924e-08	cDNA|expressed protein
LOC_Os06g01460	44	109	1.38036	1.33035	Up	6.31286e-08	cDNA|expressed protein
LOC_Os04g41570	235	582	14.3745	1.32996	Up	4.68446e-36	cDNA|ethylene-responsive protein related, putative, expressed
LOC_Os11g37900	149	369	6.39228	1.32991	Up	1.89987e-23	cDNA|3-ketoacyl-CoA synthase, putative, expressed
LOC_Os11g32110	1182	2927	27.0165	1.32979	Up	4.3234e-174	cDNA|auxin response factor, putative, expressed
LOC_Os02g39360	280	693	18.4254	1.32903	Up	1.43978e-42	cDNA|B-box zinc finger family protein, putative, expressed
LOC_Os06g24310	34	84	0.293549	1.32645	Up	2.21432e-06	cDNA|retrotransposon protein, putative, unclassified, expressed
LOC_Os09g38130	185	457	7.01145	1.32627	Up	1.51027e-28	cDNA|auxin efflux carrier component, putative, expressed
LOC_Os03g53360	26	64	1.21024	1.32116	Up	3.92246e-05	cDNA|transferase family protein, putative, expressed
LOC_Os01g28680	474	1166	9.50775	1.32021	Up	9.9696e-70	cDNA|WD domain, G-beta repeat domain containing protein, expressed
LOC_Os01g73580	111	273	4.14336	1.31994	Up	1.47017e-17	cDNA|glycosyl hydrolases, putative, expressed
LOC_Os12g39850	24	59	2.14028	1.31928	Up	8.09416e-05	cDNA|helix-loop-helix DNA-binding domain containing protein, expressed
LOC_Os02g47660	96	236	3.93837	1.31928	Up	2.27334e-15	cDNA|basic helix-loop-helix, putative, expressed
LOC_Os02g57310	22	54	0.539411	1.31705	Up	0.000167545	cDNA|pib, putative, expressed
LOC_Os06g05470	95	233	9.65358	1.31593	Up	3.86364e-15	cDNA|expressed protein
LOC_Os04g56950	31	76	1.65114	1.31533	Up	7.80998e-06	cDNA|jasmonate O-methyltransferase, putative, expressed
LOC_Os09g19970	82	201	5.28936	1.3151	Up	3.00896e-13	cDNA|expressed protein
LOC_Os05g02070	623	1526	57.1187	1.31405	Up	4.74892e-90	cDNA|expressed protein
LOC_Os10g39936	29	71	3.44446	1.31336	Up	1.6024e-05	cDNA|zinc finger, C3HC4 type domain containing protein, expressed
LOC_Os07g41370	47	115	2.88138	1.3125	Up	3.79518e-08	cDNA|OsMADS18 - MADS-box family gene with MIKCc type-box, expressed
LOC_Os01g52110	985	2408	20.8927	1.31124	Up	1.56061e-140	cDNA|RING finger and CHY zinc finger domain-containing protein 1, putative, expressed
LOC_Os12g41650	36	88	1.2379	1.3111	Up	1.57088e-06	cDNA|helix-loop-helix DNA-binding domain containing protein, expressed
LOC_Os03g03700	34	83	1.04811	1.30917	Up	3.20936e-06	cDNA|MLO domain containing protein, putative, expressed
LOC_Os01g48610	25	61	0.651742	1.30848	Up	6.79218e-05	cDNA|expressed protein
LOC_Os03g12030	50	122	1.99409	1.30848	Up	1.57841e-08	cDNA|3-ketoacyl-CoA synthase, putative, expressed
LOC_Os02g37360	613	1494	70.6492	1.30682	Up	1.82018e-87	cDNA|expressed protein
LOC_Os03g31026	464	1130	10.52	1.30572	Up	1.61981e-66	cDNA|retrotransposon protein, putative, unclassified, expressed
LOC_Os09g02770	23	56	1.53833	1.30539	Up	0.000140423	cDNA|translation initiation factor IF-2, putative, expressed
LOC_Os05g09020	23	56	2.08297	1.30539	Up	0.000140423	cDNA|WRKY67, expressed
LOC_Os07g23810	30	73	1.83642	1.30453	Up	1.34641e-05	cDNA|expressed protein
LOC_Os01g72120	37	90	2.62762	1.304	Up	1.32204e-06	cDNA|glutathione S-transferase, putative, expressed
LOC_Os03g28080	105	255	6.65202	1.30171	Up	3.51082e-16	cDNA|ring-H2 zinc finger protein, putative, expressed
LOC_Os02g33330	28	68	2.81027	1.30171	Up	2.766e-05	cDNA|expressed protein
LOC_Os02g45670	111	269	5.07133	1.29864	Up	6.23832e-17	cDNA|myb-like DNA-binding domain containing protein, expressed
LOC_Os04g35790	26	63	1.41248	1.29844	Up	5.69588e-05	cDNA|GLTP domain containing protein, putative, expressed
LOC_Os01g67120	26	63	0.904713	1.29844	Up	5.69588e-05	cDNA|rhodanese-like domain containing protein, putative, expressed
LOC_Os09g33490	52	126	3.4136	1.29844	Up	1.12185e-08	cDNA|no apical meristem protein, putative, expressed
LOC_Os04g49370	246	595	13.9688	1.29583	Up	1.93667e-35	cDNA|expressed protein
LOC_Os12g42280	41	99	1.3043	1.2934	Up	4.5915e-07	cDNA|9-cis-epoxycarotenoid dioxygenase 1, chloroplast precursor, putative, expressed
LOC_Os02g42940	111	268	6.08287	1.29327	Up	8.93012e-17	cDNA|MSP domain containing protein, expressed
LOC_Os01g24420	56	135	1.92238	1.29106	Up	3.93586e-09	cDNA|expressed protein
LOC_Os06g01660	39	94	1.89876	1.29078	Up	9.35062e-07	cDNA|integral membrane protein DUF6 domain containing protein, expressed
LOC_Os03g08624	83	200	5.60649	1.29041	Up	7.51634e-13	cDNA|dihydroflavonol-4-reductase, putative, expressed
LOC_Os01g68300	27	65	3.61765	1.28908	Up	4.77378e-05	cDNA|expressed protein
LOC_Os03g20210	37	89	2.0034	1.28788	Up	1.90666e-06	cDNA|aspartic proteinase nepenthesin precursor, putative, expressed
LOC_Os03g64140	161	387	10.493	1.28687	Up	2.2327e-23	cDNA|expressed protein
LOC_Os06g30130	65	156	2.72693	1.28463	Up	2.85746e-10	cDNA|cysteine-rich receptor-like protein kinase 10 precursor, putative, expressed
LOC_Os08g19980	50	120	1.20245	1.28463	Up	3.26536e-08	cDNA|NBS-LRR disease resistance protein, putative, expressed
LOC_Os04g37920	83	199	1.41746	1.28318	Up	1.07545e-12	cDNA|FAD binding domain of DNA photolyase domain containing protein, expressed
LOC_Os08g44220	350	839	32.0172	1.28291	Up	1.52449e-48	cDNA|GLTP domain containing protein, putative, expressed
LOC_Os03g12620	86	206	2.94479	1.28183	Up	4.51256e-13	cDNA|glycosyl hydrolases family 17, putative, expressed
LOC_Os11g40760	33	79	2.42153	1.28098	Up	7.96204e-06	cDNA|expressed protein
LOC_Os01g65440	122	292	9.19203	1.28069	Up	6.81434e-18	cDNA|universal stress protein domain containing protein, putative, expressed
LOC_Os05g51160	151	361	9.14723	1.27905	Up	1.01535e-21	cDNA|Myb transcription factor, putative, expressed
LOC_Os05g20100	49	117	2.12112	1.27725	Up	5.56732e-08	cDNA|glycerol-3-phosphate acyltransferase, putative, expressed
LOC_Os01g19820	93	222	7.0265	1.27685	Up	6.70878e-14	cDNA|universal stress protein domain containing protein, putative, expressed
LOC_Os08g10020	65	155	5.72773	1.27535	Up	4.089e-10	cDNA|photosystem II 10 kDa polypeptide, chloroplast precursor, putative, expressed
LOC_Os09g04160	138	329	4.20013	1.27502	Up	7.68094e-20	cDNA|expressed protein
LOC_Os11g17440	60	143	1.57525	1.27458	Up	1.97849e-09	cDNA|enoyl-CoA hydratase/isomerase family protein, expressed
LOC_Os11g03860	105	250	3.16038	1.27314	Up	2.09514e-15	cDNA|Ser/Thr protein kinase, putative, expressed
LOC_Os01g04620	280	666	13.4953	1.27169	Up	2.22244e-38	cDNA|transposon protein, putative, unclassified, expressed
LOC_Os03g22060	37	88	1.83089	1.27158	Up	2.7415e-06	cDNA|uroporphyrinogen decarboxylase, putative, expressed
LOC_Os08g26870	374	889	14.9304	1.27074	Up	1.33357e-50	cDNA|wound responsive protein, putative, expressed
LOC_Os09g36880	32	76	1.78478	1.26953	Up	1.36666e-05	cDNA|GDSL-like lipase/acylhydrolase, putative, expressed
LOC_Os09g26190	32	76	1.0741	1.26953	Up	1.36666e-05	cDNA|CBS domain containing protein, expressed
LOC_Os01g49219	91	216	2.99896	1.26869	Up	1.92058e-13	cDNA|expressed protein
LOC_Os03g38730	83	197	3.34617	1.26861	Up	2.19234e-12	cDNA|peroxisomal membrane protein, putative, expressed
LOC_Os03g22270	734	1742	25.7052	1.26849	Up	3.70218e-97	cDNA|auxin-repressed protein, putative, expressed
LOC_Os08g21879	67	159	1.75903	1.26839	Up	2.89722e-10	cDNA|expressed protein
LOC_Os09g38090	27	64	0.714149	1.26671	Up	6.88864e-05	cDNA|expressed protein
LOC_Os01g59020	54	128	2.50358	1.26671	Up	1.63353e-08	cDNA|cytochrome P450, putative, expressed
LOC_Os01g74410	2786	6602	143.609	1.26631	Up	0	cDNA|MYB family transcription factor, putative, expressed
LOC_Os03g55080	46	109	2.94163	1.26622	Up	1.92467e-07	cDNA|WRKY3, expressed
LOC_Os03g20700	130	308	1.87582	1.26602	Up	1.74907e-18	cDNA|magnesium-chelatase, putative, expressed
LOC_Os06g45060	68	161	6.55097	1.26505	Up	2.43792e-10	cDNA|expressed protein
LOC_Os11g04560	215	509	15.9487	1.26493	Up	1.73147e-29	cDNA|calmodulin-like protein 1, putative, expressed
LOC_Os12g40460	44	104	2.7512	1.26261	Up	3.90788e-07	cDNA|zinc finger, C3HC4 type domain containing protein, expressed
LOC_Os07g03180	422	997	38.2605	1.26195	Up	6.04932e-56	cDNA|GCRP3 - Glycine and cysteine rich family protein precursor, expressed
LOC_Os07g16600	50	118	1.62417	1.26038	Up	6.69364e-08	cDNA|expressed protein
LOC_Os09g35800	50	118	2.82934	1.26038	Up	6.69364e-08	cDNA|UDP-glucose 4-epimerase, putative, expressed
LOC_Os03g16760	39	92	1.22491	1.25976	Up	1.9278e-06	cDNA|protein phosphatase 2C, putative, expressed
LOC_Os01g73100	42	99	3.67323	1.25864	Up	7.94228e-07	cDNA|retrotransposon protein, putative, unclassified, expressed
LOC_Os01g05660	100	235	2.7263	1.25426	Up	2.878e-14	cDNA|expressed protein
LOC_Os04g02754	202	474	9.25481	1.25213	Up	3.66998e-27	cDNA|amidase family protein, putative, expressed
LOC_Os12g07110	26	61	0.599478	1.2519	Up	0.000118619	cDNA|acyl-CoA synthetase protein, putative, expressed
LOC_Os03g01320	29	68	2.16302	1.25108	Up	4.8125e-05	cDNA|LTPL116 - Protease inhibitor/seed storage/LTP family protein precursor, expressed
LOC_Os09g34000	29	68	1.35297	1.25108	Up	4.8125e-05	cDNA|expressed protein
LOC_Os05g34914	99	232	6.18546	1.25022	Up	4.85464e-14	cDNA|expressed protein
LOC_Os03g30300	47	110	0.995357	1.24837	Up	2.30708e-07	cDNA|6-phosphogluconolactonase, putative, expressed
LOC_Os05g46020	47	110	2.77304	1.24837	Up	2.30708e-07	cDNA|WRKY7, expressed
LOC_Os04g45370	53	124	5.01124	1.24787	Up	3.95942e-08	cDNA|OsSAUR19 - Auxin-responsive SAUR gene family member, expressed
LOC_Os04g49460	56	131	3.82065	1.24767	Up	1.64393e-08	cDNA|protein kinase domain containing protein, expressed
LOC_Os05g24684	288	673	5.04189	1.24614	Up	1.31918e-37	cDNA|structural constituent of ribosome, putative, expressed
LOC_Os11g20179	33	77	2.43466	1.24399	Up	1.63987e-05	cDNA|expressed protein
LOC_Os01g49614	33	77	0.8943	1.24399	Up	1.63987e-05	cDNA|Protein kinase domain containing protein, expressed
LOC_Os01g51710	27	63	1.46097	1.24399	Up	9.89956e-05	cDNA|zinc knuckle domain containing protein, expressed
LOC_Os07g35350	210	490	8.08283	1.24399	Up	9.3456e-28	cDNA|glucan endo-1,3-beta-glucosidase precursor, putative, expressed
LOC_Os03g47830	39	91	1.18788	1.24399	Up	2.75582e-06	cDNA|argonaute, putative, expressed
LOC_Os06g20040	354	824	15.0839	1.24049	Up	2.37372e-45	cDNA|aspartic proteinase nepenthesin-2 precursor, putative, expressed
LOC_Os01g52260	77	179	4.44976	1.23863	Up	5.11392e-11	cDNA|serine acetyltransferase protein, putative, expressed
LOC_Os10g34480	111	258	3.74272	1.23841	Up	3.04074e-15	cDNA|cytochrome P450, putative, expressed
LOC_Os05g22894	65	151	2.3161	1.23763	Up	1.68357e-09	cDNA|expressed protein
LOC_Os11g44810	2515	5842	169.884	1.2375	Up	0	cDNA|auxin-repressed protein, putative, expressed
LOC_Os02g51910	44	102	1.33718	1.23459	Up	7.95614e-07	cDNA|cytokinin-O-glucosyltransferase 2, putative, expressed
LOC_Os06g45350	252	584	7.75659	1.23414	Up	2.20876e-32	cDNA|protein kinase domain containing protein, expressed
LOC_Os01g20720	41	95	1.03161	1.2339	Up	1.93074e-06	cDNA|CC-NBS-LRR, putative, expressed
LOC_Os03g55670	73	169	8.82469	1.23265	Up	2.06516e-10	cDNA|expressed protein
LOC_Os02g52450	73	169	2.95616	1.23265	Up	2.06516e-10	cDNA|regulator of ribonuclease, putative, expressed
LOC_Os09g27500	216	500	8.65678	1.23249	Up	6.655e-28	cDNA|cytochrome P450, putative, expressed
LOC_Os09g23620	35	81	2.03414	1.23216	Up	1.14575e-05	cDNA|MYB family transcription factor, putative, expressed
LOC_Os03g17350	141	326	4.21904	1.23077	Up	1.06526e-18	cDNA|white-brown complex homolog protein, putative, expressed
LOC_Os06g22919	419	967	8.4565	1.22816	Up	4.01752e-52	cDNA|DEFL9 - Defensin and Defensin-like DEFL family, expressed
LOC_Os11g11410	26	60	0.710976	1.22805	Up	0.000170082	cDNA|OsIAA27 - Auxin-responsive Aux/IAA gene family member, expressed
LOC_Os01g52270	43	99	2.06882	1.22469	Up	1.35163e-06	cDNA|NB-ARC domain containing protein, expressed
LOC_Os11g29870	40	92	2.43758	1.22323	Up	3.2838e-06	cDNA|WRKY72, expressed
LOC_Os07g48340	70	161	4.82421	1.22323	Up	7.00276e-10	cDNA|OsCML24 - Calmodulin-related calcium sensor protein, expressed
LOC_Os11g34390	64	147	3.41996	1.22127	Up	4.02972e-09	cDNA|glycosyltransferase, putative, expressed
LOC_Os01g66100	54	124	2.84277	1.22091	Up	6.69682e-08	cDNA|gibberellin 20 oxidase 2, putative, expressed
LOC_Os02g52990	100	229	9.38989	1.21695	Up	2.31084e-13	cDNA|OsSAUR12 - Auxin-responsive SAUR gene family member, expressed
LOC_Os01g20880	88	201	2.41935	1.21322	Up	7.46576e-12	cDNA|OsWAK3 - OsWAK receptor-like cytoplasmic kinase OsWAK-RLCK, expressed
LOC_Os01g03940	32	73	2.29047	1.21142	Up	3.99488e-05	cDNA|expressed protein
LOC_Os08g44830	111	253	5.5228	1.21018	Up	1.70165e-14	cDNA|ZOS8-14 - C2H2 zinc finger protein, expressed
LOC_Os01g09700	144	328	6.1519	1.20922	Up	2.49052e-18	cDNA|aminotransferase, classes I and II, domain containing protein, expressed
LOC_Os07g02560	36	82	1.5412	1.20922	Up	1.36105e-05	cDNA|NB-ARC domain containing protein, expressed
LOC_Os10g40100	54	123	1.34502	1.20922	Up	9.4755e-08	cDNA|protein kinase, putative, expressed
LOC_Os04g56990	432	984	12.7488	1.20922	Up	9.13236e-52	cDNA|Myb-like DNA-binding domain containing protein, putative, expressed
LOC_Os03g15230	80	182	3.10407	1.20746	Up	8.5322e-11	cDNA|DUF292 domain containing protein, expressed
LOC_Os03g16390	33	75	1.39016	1.20602	Up	3.33032e-05	cDNA|avr9/Cf-9 rapidly elicited protein, putative, expressed
LOC_Os10g27300	49	111	1.43463	1.2013	Up	4.62082e-07	cDNA|expressed protein
LOC_Os04g22390	181	410	11.0383	1.20123	Up	2.61464e-22	cDNA|short chain dehydrogenase/reductase protein, putative, expressed
LOC_Os04g48370	42	95	1.60446	1.19914	Up	3.24894e-06	cDNA|RNA polymerase IV subunit, putative, expressed
LOC_Os11g44560	172	389	4.22356	1.19896	Up	3.4614e-21	cDNA|protein kinase domain containing protein, expressed
LOC_Os01g50840	46	104	2.93014	1.19848	Up	1.11838e-06	cDNA|expressed protein
LOC_Os02g51390	62	140	1.34837	1.19668	Up	1.61543e-08	cDNA|expressed protein
LOC_Os10g33760	39	88	2.10611	1.19563	Up	7.90418e-06	cDNA|No apical meristem protein, putative, expressed
LOC_Os08g43550	898	2026	65.0178	1.19544	Up	8.2862e-103	cDNA|MYB family transcription factor, putative, expressed
LOC_Os06g01840	51	115	2.28906	1.19466	Up	3.22814e-07	cDNA|nodulin, putative, expressed
LOC_Os12g04360	67	151	6.8424	1.19391	Up	4.7127e-09	cDNA|calmodulin-like protein 1, putative, expressed
LOC_Os05g01570	72	162	3.81498	1.19152	Up	1.37775e-09	cDNA|auxin-induced protein 5NG4, putative, expressed
LOC_Os05g40890	36	81	3.16544	1.19152	Up	1.92837e-05	cDNA|expressed protein
LOC_Os10g10170	28	63	0.6913	1.19152	Up	0.000167817	cDNA|PPR repeat domain containing protein, putative, expressed
LOC_Os12g05260	209	470	17.3137	1.19076	Up	5.1382e-25	cDNA|phytosulfokines precursor, putative, expressed
LOC_Os02g54870	61	137	3.24689	1.18889	Up	2.71728e-08	cDNA|expressed protein
LOC_Os02g15660	86	193	2.25714	1.18779	Up	4.15282e-11	cDNA|tetratricopeptide repeat, putative, expressed
LOC_Os06g12180	127	285	21.5446	1.18773	Up	1.02724e-15	cDNA|jacalin-like lectin domain containing protein, expressed
LOC_Os09g29510	74	166	2.65886	1.18718	Up	9.65452e-10	cDNA|OsWAK80 - OsWAK receptor-like protein kinase, expressed
LOC_Os10g40030	37	83	1.48726	1.18718	Up	1.60707e-05	cDNA|short chain dehydrogenase/reductase protein, putative, expressed
LOC_Os11g34880	33	74	0.954195	1.18666	Up	4.72012e-05	cDNA|NB-ARC domain containing protein, expressed
LOC_Os02g57520	108	242	6.0651	1.18557	Up	1.57108e-13	cDNA|DNA binding protein, putative, expressed
LOC_Os06g50220	283	634	10.106	1.18528	Up	5.98228e-33	cDNA|expressed protein
LOC_Os04g11060	46	103	21.2063	1.18454	Up	1.57747e-06	cDNA|expressed protein
LOC_Os02g33290	46	103	2.33573	1.18454	Up	1.57747e-06	cDNA|expressed protein
LOC_Os02g14190	169	378	8.80593	1.18296	Up	3.13948e-20	cDNA|spermidine synthase, putative, expressed
LOC_Os03g03070	115	257	7.34255	1.18173	Up	3.26294e-14	cDNA|transcription factor, putative, expressed
LOC_Os10g32400	64	143	4.9736	1.18147	Up	1.58905e-08	cDNA|PsbP, putative, expressed
LOC_Os06g47350	1867	4170	60.5981	1.18092	Up	1.5879e-205	cDNA|RNA polymerase I specific transcription initiation factor RRN3 family protein, putative, expressed
LOC_Os04g33760	30	67	1.79337	1.1808	Up	0.000115986	cDNA|DUF584 domain containing protein, putative, expressed
LOC_Os01g62070	326	727	14.978	1.17868	Up	3.19724e-37	cDNA|cation efflux family protein, putative, expressed
LOC_Os12g05394	48	107	2.53509	1.1781	Up	1.09877e-06	cDNA|protein kinase, putative, expressed
LOC_Os09g29310	66	147	3.38496	1.17688	Up	1.11091e-08	cDNA|zinc finger, C3HC4 type domain containing protein, expressed
LOC_Os04g32740	203	452	7.84672	1.17644	Up	1.08917e-23	cDNA|hydrolase, NUDIX family, domain containing protein, expressed
LOC_Os03g01940	434	966	11.5241	1.17593	Up	1.0115e-48	cDNA|expressed protein
LOC_Os07g06644	111	247	3.51334	1.17555	Up	1.29308e-13	cDNA|expressed protein
LOC_Os02g51080	111	247	4.90916	1.17555	Up	1.29308e-13	cDNA|FAD binding domain containing protein, expressed
LOC_Os11g07960	80	178	4.36354	1.1754	Up	3.31728e-10	cDNA|transferase family protein, putative, expressed
LOC_Os03g47034	312	694	44.353	1.17499	Up	1.93896e-35	cDNA|expressed protein
LOC_Os11g05552	45	100	1.40203	1.1736	Up	2.66076e-06	cDNA|signal recognition particle 54 kDa protein, chloroplast precursor, putative, expressed
LOC_Os01g43700	108	240	3.984	1.1736	Up	3.07264e-13	cDNA|cytochrome P450 72A1, putative, expressed
LOC_Os01g61440	383	851	20.9886	1.17341	Up	5.5053e-43	cDNA|expressed protein
LOC_Os02g39000	77	171	4.25105	1.17266	Up	7.92704e-10	cDNA|remorin C-terminal domain containing protein, putative, expressed
LOC_Os07g17230	59	131	1.18171	1.17238	Up	7.66748e-08	cDNA|WRKY123, expressed
LOC_Os02g11859	41	91	4.79989	1.17184	Up	7.74886e-06	cDNA|expressed protein
LOC_Os03g58350	32	71	2.31279	1.17135	Up	8.01656e-05	cDNA|OsIAA14 - Auxin-responsive Aux/IAA gene family member, expressed
LOC_Os10g38090	728	1615	29.466	1.17112	Up	9.63378e-80	cDNA|cytochrome P450, putative, expressed
LOC_Os04g51410	46	102	4.52776	1.17046	Up	2.21888e-06	cDNA|expressed protein
LOC_Os08g37690	51	113	3.5059	1.16935	Up	6.3854e-07	cDNA|expressed protein
LOC_Os05g45400	330	731	12.6717	1.169	Up	5.96546e-37	cDNA|expressed protein
LOC_Os08g42570	33	73	1.65707	1.16703	Up	6.66494e-05	cDNA|plant protein of unknown function domain containing protein, expressed
LOC_Os01g47560	118	261	4.41273	1.16686	Up	3.74262e-14	cDNA|WRKY16, expressed
LOC_Os12g40180	38	84	4.96117	1.16599	Up	1.88674e-05	cDNA|expressed protein
LOC_Os05g34270	238	526	7.16354	1.1657	Up	6.20122e-27	cDNA|inactive receptor kinase At1g27190 precursor, putative, expressed
LOC_Os01g54890	43	95	4.91417	1.16519	Up	5.38e-06	cDNA|ethylene-responsive transcription factor 2, putative, expressed
LOC_Os09g30458	110	243	3.34419	1.16505	Up	3.0072e-13	cDNA|subtilisin-like protease, putative, expressed
LOC_Os11g43510	163	360	9.29455	1.16472	Up	6.63584e-19	cDNA|lipase precursor, putative, expressed
LOC_Os03g21640	164	362	4.86091	1.16389	Up	5.56202e-19	cDNA|expressed protein
LOC_Os02g27000	58	128	1.5431	1.16362	Up	1.2861e-07	cDNA|ATP-binding region, ATPase-like domain containing protein, expressed
LOC_Os04g51130	34	75	1.66527	1.16295	Up	5.5414e-05	cDNA|expressed protein
LOC_Os03g22770	176	388	8.38859	1.16208	Up	3.45666e-20	cDNA|CCT/B-box zinc finger protein, putative, expressed
LOC_Os03g10224	44	97	1.95871	1.16208	Up	4.48282e-06	cDNA|MT-A70 domain containing protein, expressed
LOC_Os01g57340	35	77	0.652785	1.1591	Up	4.60744e-05	cDNA|rp1, putative, expressed
LOC_Os01g56080	40	88	4.96037	1.1591	Up	1.30744e-05	cDNA|expressed protein
LOC_Os03g13050	100	220	5.63912	1.1591	Up	4.82018e-12	cDNA|E2F-related protein, putative, expressed
LOC_Os03g07360	161	354	6.59503	1.15829	Up	1.82794e-18	cDNA|expressed protein
LOC_Os02g27400	551	1208	15.5304	1.15409	Up	9.3702e-59	cDNA|OsFBX49 - F-box domain containing protein, expressed
LOC_Os11g26890	84	184	4.2154	1.15284	Up	3.1635e-10	cDNA|expressed protein
LOC_Os02g02640	206	451	3.79869	1.15208	Up	6.4627e-23	cDNA|NBS-LRR disease resistance protein, putative, expressed
LOC_Os01g29804	37	81	2.47065	1.15199	Up	3.18568e-05	cDNA|expressed protein
LOC_Os06g43930	486	1062	18.0916	1.14935	Up	1.5438e-51	cDNA|OsProCP2 - Putative Lysosomal Pro-x Carboxypeptidase homologue, expressed
LOC_Os05g48790	65	142	2.48542	1.14898	Up	3.63376e-08	cDNA|expressed protein
LOC_Os06g10109	38	83	6.86002	1.14871	Up	2.64916e-05	cDNA|expressed protein
LOC_Os06g06470	594	1297	29.5905	1.14824	Up	1.86574e-62	cDNA|U-box domain containing heat shock protein, putative, expressed
LOC_Os01g05960	71	155	1.68906	1.14798	Up	8.8342e-09	cDNA|receptor kinase, putative, expressed
LOC_Os02g09250	104	227	4.66788	1.14771	Up	3.28532e-12	cDNA|cytochrome P450 71D10, putative, expressed
LOC_Os06g46149	137	299	8.22586	1.14757	Up	1.28347e-15	cDNA|serine/arginine repetitive matrix protein 1, putative, expressed
LOC_Os11g45850	50	109	4.20176	1.14593	Up	1.50037e-06	cDNA|WRKY61, expressed
LOC_Os06g08910	39	85	1.31828	1.14559	Up	2.2031e-05	cDNA|glutamate receptor 2.8 precursor, putative, expressed
LOC_Os03g14110	201	438	13.6677	1.14533	Up	4.16662e-22	cDNA|expressed protein
LOC_Os03g04600	486	1059	11.8449	1.14527	Up	4.08814e-51	cDNA|expressed protein
LOC_Os01g68020	481	1048	26.4836	1.14513	Up	1.36198e-50	cDNA|BTBZ2 - Bric-a-Brac, Tramtrack, and Broad Complex BTB domain with TAZ zinc finger and Calmodulin-binding domains, expressed
LOC_Os08g42720	45	98	2.20139	1.14445	Up	5.22846e-06	cDNA|solute carrier family 35 member F1, putative, expressed
LOC_Os01g50080	119	259	2.59422	1.14359	Up	1.17225e-13	cDNA|MDR-like ABC transporter, putative, expressed
LOC_Os03g36630	46	100	4.09325	1.14189	Up	4.35314e-06	cDNA|expressed protein
LOC_Os03g43400	352	765	29.3987	1.14148	Up	3.27696e-37	cDNA|OsIAA11 - Auxin-responsive Aux/IAA gene family member, expressed
LOC_Os07g48730	58	126	2.89816	1.1409	Up	2.50786e-07	cDNA|tyrosine protein kinase domain containing protein, putative, expressed
LOC_Os04g33600	93	202	4.7908	1.14065	Up	6.30228e-11	cDNA|hydrolase, alpha/beta fold family protein, putative, expressed
LOC_Os02g04840	438	951	8.71069	1.14011	Up	9.2719e-46	cDNA|GHMP kinases ATP-binding protein, putative, expressed
LOC_Os07g47590	206	447	9.75578	1.13923	Up	2.37962e-22	cDNA|expressed protein
LOC_Os05g39410	161	349	4.51764	1.13776	Up	9.38292e-18	cDNA|expressed protein
LOC_Os11g26150	48	104	2.2484	1.13708	Up	3.01792e-06	cDNA|expressed protein
LOC_Os11g15340	91	197	5.65963	1.13586	Up	1.25225e-10	cDNA|SAM dependent carboxyl methyltransferase family protein, putative, expressed
LOC_Os09g21802	37	80	1.58401	1.13407	Up	4.46196e-05	cDNA|expressed protein
LOC_Os02g04810	225	486	4.56479	1.13263	Up	5.93704e-24	cDNA|auxin response factor 5, putative, expressed
LOC_Os12g08550	101	218	1.67067	1.13157	Up	1.50071e-11	cDNA|expressed protein
LOC_Os08g34984	58	125	4.39025	1.1294	Up	3.48984e-07	cDNA|DUF581 domain containing protein, expressed
LOC_Os04g02030	91	196	2.18459	1.12851	Up	1.73568e-10	cDNA|rp1, putative, expressed
LOC_Os02g37250	2095	4509	814.038	1.12746	Up	2.50406e-206	cDNA|hypothetical protein
LOC_Os01g35230	66	142	3.69374	1.12695	Up	5.86544e-08	cDNA|1-aminocyclopropane-1-carboxylate oxidase homolog 1, putative, expressed
LOC_Os03g04210	33	71	2.95256	1.12695	Up	0.000131365	cDNA|IQ calmodulin-binding motif family protein, putative, expressed
LOC_Os12g37980	152	327	3.88076	1.12682	Up	1.7018e-16	cDNA|protein kinase domain containing protein, expressed
LOC_Os01g48380	73	157	1.7058	1.12639	Up	1.18872e-08	cDNA|PPR repeat domain containing protein, putative, expressed
LOC_Os06g43430	80	172	3.73447	1.12593	Up	2.41902e-09	cDNA|cytochrome P450, putative, expressed
LOC_Os05g25770	216	464	11.5348	1.12469	Up	1.06326e-22	cDNA|WRKY45, expressed
LOC_Os01g49820	61	131	2.41391	1.12428	Up	2.0205e-07	cDNA|lipid phosphatase protein, putative, expressed
LOC_Os09g27750	217	466	12.1196	1.12423	Up	8.90206e-23	cDNA|1-aminocyclopropane-1-carboxylate oxidase 1, putative, expressed
LOC_Os07g37030	68	146	4.43185	1.12396	Up	4.07962e-08	cDNA|cytochrome b6-f complex iron-sulfur subunit, chloroplast precursor, putative, expressed
LOC_Os09g23350	1246	2670	24.0301	1.12113	Up	6.71722e-122	cDNA|trehalose synthase, putative, expressed
LOC_Os04g44950	43	92	2.66215	1.1189	Up	1.4693e-05	cDNA|short-chain dehydrogenase/reductase, putative, expressed
LOC_Os01g53880	434	928	13.3939	1.11803	Up	2.31088e-43	cDNA|OsIAA6 - Auxin-responsive Aux/IAA gene family member, expressed
LOC_Os05g38350	51	109	1.79453	1.11736	Up	2.42236e-06	cDNA|glycerol-3-phosphate acyltransferase 8, putative, expressed
LOC_Os01g14770	179	382	2.04681	1.11521	Up	1.00041e-18	cDNA|retrotransposon protein, putative, unclassified, expressed
LOC_Os03g05620	519	1107	19.9385	1.11445	Up	3.8955e-51	cDNA|inorganic phosphate transporter, putative, expressed
LOC_Os09g35830	83	177	2.61492	1.11416	Up	1.94579e-09	cDNA|RNA recognition motif containing protein, putative, expressed
LOC_Os11g47460	1055	2247	71.6786	1.11236	Up	1.28177e-101	cDNA|MYB family transcription factor, putative, expressed
LOC_Os02g54820	1351	2877	30.0871	1.11214	Up	1.57933e-129	cDNA|trehalose-6-phosphate synthase, putative, expressed
LOC_Os05g47750	39	83	2.31274	1.11124	Up	4.29128e-05	cDNA|Ser/Thr protein kinase, putative, expressed
LOC_Os11g39430	39	83	1.04613	1.11124	Up	4.29128e-05	cDNA|expressed protein
LOC_Os05g40160	47	100	1.16853	1.11087	Up	7.01956e-06	cDNA|NB-ARC domain containing protein, expressed
LOC_Os07g43040	55	117	4.0762	1.1106	Up	1.16279e-06	cDNA|heavy metal-associated domain containing protein, expressed
LOC_Os10g32700	184	391	10.9273	1.10906	Up	5.64026e-19	cDNA|hypersensitive-induced response protein, putative, expressed
LOC_Os12g16220	73	155	4.87053	1.1079	Up	2.27618e-08	cDNA|nmrA-like family domain containing protein, expressed
LOC_Os07g43604	98	208	3.95872	1.10733	Up	9.38274e-11	cDNA|expressed protein
LOC_Os01g19410	413	876	20.4243	1.10639	Up	2.27416e-40	cDNA|expressed protein
LOC_Os05g10754	77	163	3.51598	1.10354	Up	1.10035e-08	cDNA|expressed protein
LOC_Os07g34670	86	182	6.90014	1.10313	Up	1.55978e-09	cDNA|peroxidase precursor, putative, expressed
LOC_Os06g40650	671	1420	20.9538	1.1031	Up	4.71032e-64	cDNA|copine-1, putative, expressed
LOC_Os03g62580	156	330	6.24292	1.10252	Up	4.12724e-16	cDNA|vacuolar sorting protein, putative, expressed
LOC_Os05g27780	498	1053	34.791	1.10189	Up	7.12556e-48	cDNA|expressed protein
LOC_Os05g16220	35	74	9.51978	1.10177	Up	0.000125954	cDNA|expressed protein
LOC_Os04g37710	246	520	19.4507	1.10145	Up	1.82672e-24	cDNA|serine hydrolase domain containing protein, expressed
LOC_Os03g27120	106	224	5.64582	1.10103	Up	2.21596e-11	cDNA|ICE-like protease p20 domain containing protein, putative, expressed
LOC_Os01g31450	53	112	1.52762	1.10103	Up	2.32398e-06	cDNA|retrotransposon protein, putative, unclassified, expressed
LOC_Os03g02590	89	188	2.59737	1.10045	Up	9.05924e-10	cDNA|peroxisomal biogenesis factor 11, putative, expressed
LOC_Os05g05500	36	76	1.86628	1.0996	Up	0.000104428	cDNA|OsFBX159 - F-box domain containing protein, expressed
LOC_Os12g39520	54	114	2.90845	1.0996	Up	1.93349e-06	cDNA|OsFBDUF66 - F-box and DUF domain containing protein, expressed
LOC_Os07g32420	676	1427	24.8135	1.09949	Up	4.98766e-64	cDNA|bromodomain domain containing protein, expressed
LOC_Os05g44770	500	1055	10.0938	1.09884	Up	9.37176e-48	cDNA|receptor-like protein kinase 5 precursor, putative, expressed
LOC_Os03g60419	73	154	10.3956	1.09856	Up	3.14056e-08	cDNA|expressed protein
LOC_Os11g05320	83	175	3.80272	1.09777	Up	3.70158e-09	cDNA|AGC_PVPK_like_kin82y.1 - ACG kinases include homologs to PKA, PKG and PKC, expressed
LOC_Os01g51670	240	506	19.162	1.0977	Up	1.00031e-23	cDNA|expressed protein
LOC_Os10g41780	187	394	4.72996	1.09676	Up	8.54102e-19	cDNA|chlorophyllide a oxygenase, chloroplast precursor, putative, expressed
LOC_Os03g31180	47	99	1.06265	1.09637	Up	9.72622e-06	cDNA|diacylglycerol kinase 1, putative, expressed
LOC_Os03g63010	86	181	2.23985	1.09518	Up	2.14772e-09	cDNA|plastid terminal oxidase, putative, expressed
LOC_Os02g13510	336	707	6.75461	1.09485	Up	2.22418e-32	cDNA|receptor-like protein kinase 5 precursor, putative, expressed
LOC_Os11g07124	40	84	1.05322	1.09199	Up	4.94342e-05	cDNA|EFR, putative, expressed
LOC_Os08g31410	255	535	7.87865	1.09064	Up	9.43512e-25	cDNA|sulfate transporter, putative, expressed
LOC_Os02g36570	51	107	1.45609	1.09064	Up	4.64306e-06	cDNA|ABC1 family domain containing protein, putative, expressed
LOC_Os03g57580	93	195	3.06116	1.08977	Up	6.03616e-10	cDNA|expressed protein
LOC_Os02g35180	292	612	14.057	1.08916	Up	5.0323e-28	cDNA|OsRR2 type-A response regulator, expressed
LOC_Os12g07950	94	197	4.22369	1.08906	Up	5.0357e-10	cDNA|transcriptional regulator Sir2 family protein, putative, expressed
LOC_Os01g31680	63	132	3.59237	1.08871	Up	3.7046e-07	cDNA|uncharacterized protein sll0194, putative, expressed
LOC_Os02g12420	63	132	1.58957	1.08871	Up	3.7046e-07	cDNA|receptor-like protein kinase precursor, putative, expressed
LOC_Os07g31650	53	111	1.64876	1.08809	Up	3.20994e-06	cDNA|expressed protein
LOC_Os05g02420	7587	15885	260.338	1.08766	Up	0	cDNA|expressed protein
LOC_Os06g04020	972	2035	52.9462	1.0876	Up	5.63598e-89	cDNA|histone H1, putative, expressed
LOC_Os10g31850	257	538	16.0204	1.08744	Up	9.0307e-25	cDNA|RING finger and CHY zinc finger domain-containing protein 1, putative, expressed
LOC_Os01g04120	184	385	8.33188	1.08675	Up	3.75436e-18	cDNA|ZOS1-03 - C2H2 zinc finger protein, expressed
LOC_Os11g07120	152	318	3.69795	1.08655	Up	2.99176e-15	cDNA|receptor kinase-like protein, identical, putative, expressed
LOC_Os01g12420	98	205	3.00964	1.08637	Up	2.43986e-10	cDNA|receptor-like protein kinase, putative, expressed
LOC_Os12g43730	77	161	1.96039	1.08573	Up	2.0855e-08	cDNA|expressed protein
LOC_Os03g64350	66	138	3.1754	1.08573	Up	2.13826e-07	cDNA|rhodanese-like domain containing protein, putative, expressed
LOC_Os08g16810	88	184	8.6618	1.08573	Up	2.05306e-09	cDNA|retrotransposon protein, putative, SINE subclass, expressed
LOC_Os06g39880	77	161	2.92099	1.08573	Up	2.0855e-08	cDNA|cytochrome P450 72A1, putative, expressed
LOC_Os06g48950	1401	2928	29.6317	1.08506	Up	1.05131e-126	cDNA|auxin response factor 19, putative, expressed
LOC_Os03g21664	78	163	4.36234	1.08492	Up	1.73809e-08	cDNA|expressed protein
LOC_Os09g33680	661	1381	23.0793	1.08459	Up	1.05278e-60	cDNA|Os9bglu31 - beta-glucosidase, dhurrinase, similar to G. max hydroxyisourate hydrolase, expressed
LOC_Os11g14544	2485	5188	72.496	1.08353	Up	1.90722e-222	cDNA|expressed protein
LOC_Os01g61080	92	192	3.47387	1.083	Up	9.93232e-10	cDNA|WRKY24, expressed
LOC_Os02g56600	155	323	6.30494	1.08086	Up	2.38784e-15	cDNA|no apical meristem protein, putative, expressed
LOC_Os06g42164	48	100	5.07346	1.08049	Up	1.11611e-05	cDNA|expressed protein
LOC_Os07g02780	36	75	0.984098	1.08049	Up	0.000144791	cDNA|STE_MEKK_ste11_MAP3K.20 - STE kinases include homologs to sterile 7, sterile 11 and sterile 20 from yeast, expressed
LOC_Os01g55750	36	75	1.59648	1.08049	Up	0.000144791	cDNA|TCP family transcription factor, putative, expressed
LOC_Os05g14980	48	100	1.70144	1.08049	Up	1.11611e-05	cDNA|expressed protein
LOC_Os01g41900	312	650	15.8918	1.08049	Up	2.65502e-29	cDNA|Myb transcription factor, putative, expressed
LOC_Os09g14490	109	227	1.84145	1.07996	Up	3.33262e-11	cDNA|TIR-NBS type disease resistance protein, putative, expressed
LOC_Os11g39370	437	910	13.7518	1.07983	Up	2.55602e-40	cDNA|BRASSINOSTEROID INSENSITIVE 1-associated receptor kinase 1 precursor, putative, expressed
LOC_Os09g07660	61	127	1.85105	1.07955	Up	7.35906e-07	cDNA| ELMO/CED-12 family protein, putative, expressed
LOC_Os03g56670	37	77	2.65301	1.07893	Up	0.000119979	cDNA|photosystem I reaction center subunit III, chloroplast precursor, putative, expressed
LOC_Os02g39040	63	131	2.98356	1.07774	Up	5.09632e-07	cDNA|mTERF domain containing protein, expressed
LOC_Os10g20470	76	158	3.08838	1.07745	Up	3.4363e-08	cDNA|MATE efflux family protein, putative, expressed
LOC_Os01g40630	167	347	7.34207	1.07669	Up	2.76544e-16	cDNA|uncharacterized protein PA4923, putative, expressed
LOC_Os06g51330	169	351	3.22424	1.07605	Up	1.93096e-16	cDNA|expressed protein
LOC_Os11g04010	131	272	6.46664	1.07564	Up	4.58586e-13	cDNA|ICE-like protease p20 domain containing protein, putative, expressed
LOC_Os04g09390	92	191	6.61995	1.07546	Up	1.36123e-09	cDNA|HEV3 - Hevein family protein precursor, expressed
LOC_Os04g49350	92	191	3.31144	1.07546	Up	1.36123e-09	cDNA|PPR repeat domain containing protein, putative, expressed
LOC_Os08g39694	67	139	1.96163	1.07445	Up	2.44628e-07	cDNA|cytochrome P450, putative, expressed
LOC_Os08g35860	386	800	15.7092	1.073	Up	2.66856e-35	cDNA|cytokinin dehydrogenase precursor, putative, expressed
LOC_Os01g65350	85	176	2.16948	1.07164	Up	6.65868e-09	cDNA|deoxynucleoside kinase family, putative, expressed
LOC_Os01g65890	114	236	3.72684	1.07135	Up	1.84523e-11	cDNA|DNA repair metallo-beta-lactamase, putative, expressed
LOC_Os12g35940	72	149	1.37461	1.07084	Up	9.78866e-08	cDNA|transposon protein, putative, CACTA, En/Spm sub-class, expressed
LOC_Os02g21190	130	269	2.33548	1.07069	Up	7.50288e-13	cDNA|expressed protein
LOC_Os02g26294	132	273	2.33289	1.06996	Up	5.22998e-13	cDNA|expressed protein
LOC_Os07g48020	424	876	24.9983	1.06846	Up	3.05878e-38	cDNA|peroxidase precursor, putative, expressed
LOC_Os11g45930	201	415	4.31838	1.06751	Up	6.19002e-19	cDNA|NBS-LRR type disease resistance protein, putative, expressed
LOC_Os02g39910	64	132	0.843528	1.06599	Up	5.81972e-07	cDNA|B4-BTB1 - Bric-a-Brac, Tramtrack, Broad Complex BTB domain with B4 subfamily conserved sequence, expressed
LOC_Os06g23190	96	198	2.54994	1.06599	Up	9.00156e-10	cDNA|receptor-like protein kinase 5 precursor, putative, expressed
LOC_Os08g14020	48	99	4.66275	1.06599	Up	1.53651e-05	cDNA|retrotransposon protein, putative, Ty1-copia subclass, expressed
LOC_Os01g72130	181	373	21.5925	1.06478	Up	4.15922e-17	cDNA|glutathione S-transferase, putative, expressed
LOC_Os01g57350	132	272	5.28247	1.06467	Up	7.13488e-13	cDNA|diacylglycerol kinase, putative, expressed
LOC_Os06g03580	199	410	8.3658	1.06445	Up	1.20659e-18	cDNA|zinc RING finger protein, putative, expressed
LOC_Os04g28250	133	274	12.889	1.06435	Up	5.95642e-13	cDNA|cysteine proteinase inhibitor precursor, putative, expressed
LOC_Os11g44600	50	103	1.87324	1.06424	Up	1.05963e-05	cDNA|calmodulin binding protein, putative, expressed
LOC_Os07g07410	891	1835	50.2446	1.06388	Up	1.20936e-77	cDNA|oxidoreductase, 2OG-Fe oxygenase family protein, putative, expressed
LOC_Os05g41290	102	210	2.20127	1.06342	Up	3.0275e-10	cDNA|disease resistance RPP13-like protein 1, putative, expressed
LOC_Os02g19890	194	399	2.72697	1.06193	Up	4.0281e-18	cDNA|stripe rust resistance protein Yr10, putative, expressed
LOC_Os01g22430	53	109	3.14753	1.06186	Up	6.07454e-06	cDNA|OsFBDUF3 - F-box and DUF domain containing protein, expressed
LOC_Os12g07310	37	76	3.05271	1.06007	Up	0.000165602	cDNA|citrate-binding protein precursor, putative, expressed
LOC_Os08g44360	1000	2054	40.2358	1.06003	Up	3.4538e-86	cDNA|male sterility protein 2, putative, expressed
LOC_Os12g43664	38	78	1.35462	1.05907	Up	0.000137166	cDNA|FGGY family of carbohydrate kinases, putative, expressed
LOC_Os05g19110	78	160	3.01785	1.05812	Up	4.46782e-08	cDNA|expressed protein
LOC_Os09g23894	99	203	6.98203	1.05758	Up	7.12232e-10	cDNA|expressed protein
LOC_Os04g37670	100	205	3.20244	1.05722	Up	5.93872e-10	cDNA|steroid nuclear receptor, ligand-binding, putative, expressed
LOC_Os04g40090	597	1222	14.1037	1.05504	Up	1.26665e-51	cDNA|zinc finger, ZZ type family protein, expressed
LOC_Os06g47780	43	88	2.45365	1.05476	Up	5.36544e-05	cDNA|TKL_IRAK_DUF26-lh.3 - DUF26 kinases have homology to DUF26 containing loci, expressed
LOC_Os12g17880	174	356	4.77728	1.05439	Up	3.68482e-16	cDNA|armadillo/beta-catenin repeat protein-related, putative, expressed
LOC_Os02g10990	66	135	2.74349	1.05402	Up	5.51344e-07	cDNA|FAD binding domain of DNA photolyase domain containing protein, expressed
LOC_Os07g08460	354	724	22.6023	1.05384	Up	3.19018e-31	cDNA|OsIAA24 - Auxin-responsive Aux/IAA gene family member, expressed
LOC_Os06g12870	156	319	7.00567	1.05361	Up	1.28008e-14	cDNA|leaf senescence related protein, putative, expressed
LOC_Os04g54210	46	94	13.1702	1.05262	Up	3.06232e-05	cDNA|expressed protein
LOC_Os08g40919	70	143	1.97848	1.05219	Up	2.64324e-07	cDNA|expressed protein
LOC_Os11g05700	431	880	12.6189	1.05141	Up	1.86429e-37	cDNA|ABC transporter family protein, putative, expressed
LOC_Os01g60810	48	98	2.30938	1.05135	Up	2.1089e-05	cDNA|DUF623 domain containing protein, expressed
LOC_Os12g23200	48	98	3.14595	1.05135	Up	2.1089e-05	cDNA|photosystem I reaction center subunit XI, chloroplast precursor, putative, expressed
LOC_Os04g48484	291	594	19.6402	1.05104	Up	8.38496e-26	cDNA|expressed protein
LOC_Os03g25030	322	657	18.4254	1.05043	Up	2.41858e-28	cDNA|GDSL-like lipase/acylhydrolase, putative, expressed
LOC_Os07g29220	50	102	2.24788	1.05017	Up	1.45323e-05	cDNA|Cyclopropane-fatty-acyl-phospholipid synthase, putative, expressed
LOC_Os01g74300	1205	2457	118.038	1.04946	Up	4.34672e-101	cDNA|metallothionein, putative, expressed
LOC_Os06g05368	55	112	1.18571	1.04759	Up	5.74282e-06	cDNA|expressed protein
LOC_Os08g26820	140	285	4.74999	1.04713	Up	4.2374e-13	cDNA|plant protein of unknown function domain containing protein, expressed
LOC_Os09g39650	199	405	6.9871	1.04675	Up	5.58282e-18	cDNA|protein kinase family protein, putative, expressed
LOC_Os03g06390	143	291	6.97879	1.0466	Up	2.46476e-13	cDNA|expressed protein
LOC_Os09g38410	58	118	3.25719	1.04626	Up	3.29508e-06	cDNA|sialin, putative, expressed
LOC_Os06g10670	59	120	3.08213	1.04585	Up	2.73872e-06	cDNA|aspartic proteinase nepenthesin-1 precursor, putative, expressed
LOC_Os10g33140	122	248	5.49998	1.04506	Up	1.49287e-11	cDNA|hcrVf2 protein, putative, expressed
LOC_Os09g20024	126	256	12.9325	1.04432	Up	7.2349e-12	cDNA|expressed protein
LOC_Os06g11790	228	463	10.4285	1.04358	Up	3.05692e-20	cDNA|TLD family protein, putative, expressed
LOC_Os04g56500	168	341	2.07139	1.04291	Up	2.71306e-15	cDNA|expressed protein
LOC_Os02g17880	101	205	9.24962	1.04287	Up	9.17334e-10	cDNA|glycosyl hydrolases family 16, putative, expressed
LOC_Os01g25740	135	274	2.50529	1.04281	Up	1.41984e-12	cDNA|powdery mildew resistance protein PM3F, putative, expressed
LOC_Os11g05240	171	347	9.15569	1.04254	Up	1.58034e-15	cDNA|PAN domain-containing protein At5g03700 precursor, putative, expressed
LOC_Os03g43410	918	1861	68.3459	1.04111	Up	4.81128e-76	cDNA|OsIAA12 - Auxin-responsive Aux/IAA gene family member, expressed
LOC_Os02g13710	111	225	7.57307	1.04096	Up	1.49016e-10	cDNA|ethylene-responsive transcription factor TINY, putative, expressed
LOC_Os07g23990	76	154	0.999268	1.04046	Up	1.19811e-07	cDNA|tetratricopeptide repeat domain containing protein, putative, expressed
LOC_Os12g36400	76	154	7.10362	1.04046	Up	1.19811e-07	cDNA|transposon protein, putative, Pong sub-class, expressed
LOC_Os08g33140	40	81	1.92222	1.03952	Up	0.00012928	cDNA|F-box domain containing protein, expressed
LOC_Os10g14011	165	334	14.1425	1.03898	Up	6.3123e-15	cDNA|expressed protein
LOC_Os12g16280	1116	2258	25.9292	1.03831	Up	1.79964e-91	cDNA|expressed protein
LOC_Os01g58130	45	91	4.51095	1.03754	Up	5.05628e-05	cDNA|expressed protein
LOC_Os10g01134	45	91	2.16122	1.03754	Up	5.05628e-05	cDNA|OsSCP46 - Putative Serine Carboxypeptidase homologue, expressed
LOC_Os01g53260	46	93	3.2498	1.03719	Up	4.19332e-05	cDNA|WRKY23, expressed
LOC_Os06g03860	692	1399	20.4587	1.03715	Up	2.87304e-57	cDNA|uncharacterized membrane protein, putative, expressed
LOC_Os03g05390	2467	4987	71.182	1.03701	Up	2.9997e-199	cDNA|Citrate transporter protein, putative, expressed
LOC_Os05g37950	247	499	11.374	1.03613	Up	1.85135e-21	cDNA|guanylyl cyclase, putative, expressed
LOC_Os07g08970	51	103	1.63517	1.03567	Up	1.64945e-05	cDNA|uncharacterized protein ycf45, putative, expressed
LOC_Os08g05320	102	206	2.10762	1.03567	Up	1.03839e-09	cDNA|expressed protein
LOC_Os01g48040	52	105	1.57094	1.0354	Up	1.36932e-05	cDNA|S-locus-like receptor protein kinase, putative, expressed
LOC_Os07g36800	365	737	35.4142	1.03537	Up	6.79418e-31	cDNA|UPF0041 domain containing protein, putative, expressed
LOC_Os02g02780	1164	2350	42.2134	1.03517	Up	1.16824e-94	cDNA|protein kinase family protein, putative, expressed
LOC_Os07g06490	308	621	12.7445	1.03326	Up	3.31796e-26	cDNA|DNA binding protein, putative, expressed
LOC_Os03g21000	204	411	12.7751	1.03217	Up	7.62826e-18	cDNA|thioredoxin, putative, expressed
LOC_Os04g01570	72	145	5.8054	1.03158	Up	3.39648e-07	cDNA|invertase/pectin methylesterase inhibitor family protein, putative, expressed
LOC_Os05g07870	76	153	3.27081	1.03106	Up	1.62904e-07	cDNA|triose phosphate/phosphate translocator, non-green plastid,chloroplast precursor, putative, expressed
LOC_Os08g31780	83	167	2.35161	1.03026	Up	4.5157e-08	cDNA|MLA1, putative, expressed
LOC_Os08g07774	169	340	3.35607	1.03011	Up	5.61848e-15	cDNA|disease resistance protein RPM1, putative, expressed
LOC_Os04g41400	94	189	3.43187	1.02925	Up	6.04982e-09	cDNA|peptide transporter PTR2, putative, expressed
LOC_Os10g13810	108	217	4.96484	1.02826	Up	4.72504e-10	cDNA|glycosyltransferase family 43 protein, putative, expressed
LOC_Os03g25320	401	805	33.6634	1.02698	Up	3.61224e-33	cDNA|peroxidase precursor, putative, expressed
LOC_Os10g39520	137	275	5.38744	1.02685	Up	2.45634e-12	cDNA|MLO domain containing protein, putative, expressed
LOC_Os12g34360	57	114	1.73161	1.0216	Up	7.3646e-06	cDNA|expressed protein
LOC_Os09g36750	47	94	4.58745	1.0216	Up	4.74612e-05	cDNA|L-ascorbate peroxidase 4, putative, expressed
LOC_Os08g04470	93	186	4.88329	1.0216	Up	9.8353e-09	cDNA|U box protein 8, putative, expressed
LOC_Os02g55770	295	590	4.21714	1.0216	Up	1.51705e-24	cDNA|expressed protein
LOC_Os04g56110	184	368	5.84659	1.0216	Up	6.86192e-16	cDNA|protein kinase, putative, expressed
LOC_Os05g12630	54	108	3.10303	1.0216	Up	1.28588e-05	cDNA|expressed protein
LOC_Os03g54240	66	132	2.68335	1.0216	Up	1.39291e-06	cDNA|expressed protein
LOC_Os02g13020	67	134	2.88196	1.0216	Up	1.15824e-06	cDNA|expressed protein
LOC_Os02g49440	99	198	6.01505	1.0216	Up	3.29176e-09	cDNA|dof zinc finger domain containing protein, putative, expressed
LOC_Os02g46660	150	300	9.37191	1.0216	Up	3.16228e-13	cDNA|SNARE associated Golgi protein, putative, expressed
LOC_Os10g34795	41	82	3.99227	1.0216	Up	0.00014644	cDNA|expressed protein
LOC_Os10g22070	43	86	4.69708	1.0216	Up	0.000100502	cDNA|glutathione S-transferase, putative, expressed
LOC_Os10g32540	206	412	5.51122	1.0216	Up	1.30896e-17	cDNA|SAP domain containing protein, expressed
LOC_Os01g70540	43	86	0.745109	1.0216	Up	0.000100502	cDNA|retrotransposon protein, putative, unclassified, expressed
LOC_Os01g50100	51	102	1.02023	1.0216	Up	2.24816e-05	cDNA|ABC transporter, ATP-binding protein, putative, expressed
LOC_Os10g39680	463	925	35.2425	1.02004	Up	1.8405e-37	cDNA|CHIT14 - Chitinase family protein precursor, expressed
LOC_Os01g73910	159	317	7.79225	1.01705	Up	8.3946e-14	cDNA|peptidase, putative, expressed
LOC_Os08g43010	97	193	1.98371	1.01414	Up	6.40838e-09	cDNA|disease resistance RPP13-like protein 1, putative, expressed
LOC_Os04g45140	91	181	3.75211	1.01365	Up	1.91664e-08	cDNA|DTA2, putative, expressed
LOC_Os02g32250	415	825	5.5468	1.01288	Up	3.17532e-33	cDNA|retrotransposon protein, putative, unclassified, expressed
LOC_Os05g19280	161	320	8.52518	1.01261	Up	7.88242e-14	cDNA|expressed protein
LOC_Os05g12481	74	147	7.69205	1.01182	Up	4.32336e-07	cDNA|expressed protein
LOC_Os10g35950	72	143	3.40583	1.01154	Up	6.2466e-07	cDNA|transferase family protein, putative, expressed
LOC_Os05g10414	139	276	17.8898	1.01118	Up	4.20334e-12	cDNA|expressed protein
LOC_Os03g27019	975	1935	26.8505	1.01046	Up	2.71406e-75	cDNA|expressed protein
LOC_Os12g24580	62	123	17.5663	1.00992	Up	3.95582e-06	cDNA|Lg106, putative, expressed
LOC_Os02g16540	231	458	8.29629	1.00905	Up	4.80306e-19	cDNA|WRKY39, expressed
LOC_Os07g44140	218	432	7.78485	1.0083	Up	4.96526e-18	cDNA|cytochrome P450 72A1, putative, expressed
LOC_Os04g51920	54	107	3.07702	1.00818	Up	1.7464e-05	cDNA|protein disulfide isomerase, putative, expressed
LOC_Os03g63740	53	105	4.45845	1.00792	Up	2.10394e-05	cDNA|NFD2, putative, expressed
LOC_Os11g42200	53	105	1.93586	1.00792	Up	2.10394e-05	cDNA|laccase precursor protein, putative, expressed
LOC_Os01g56270	52	103	1.78432	1.00766	Up	2.53508e-05	cDNA|transposon protein, putative, CACTA, En/Spm sub-class, expressed
LOC_Os11g38020	50	99	2.07102	1.0071	Up	3.68238e-05	cDNA|GTPase of unknown function domain containing protein, putative, expressed
LOC_Os04g41160	148	293	5.91696	1.0069	Up	1.11086e-12	cDNA|protein kinase, putative, expressed
LOC_Os06g24190	97	192	10.0317	1.00665	Up	8.64938e-09	cDNA|expressed protein
LOC_Os10g22730	97	192	3.33124	1.00665	Up	8.64938e-09	cDNA|expressed protein
LOC_Os04g47310	336	665	29.9312	1.00649	Up	7.7966e-27	cDNA|expressed protein
LOC_Os01g51370	84	166	4.07505	1.00432	Up	9.31712e-08	cDNA|expressed protein
LOC_Os09g25980	42	83	1.19871	1.00432	Up	0.000165203	cDNA|glutamate receptor 2.6 precursor, putative, expressed
LOC_Os06g01670	163	322	8.47165	1.00379	Up	9.9417e-14	cDNA|myb-like DNA-binding domain containing protein, expressed
LOC_Os02g50340	76	150	2.8565	1.00249	Up	4.04484e-07	cDNA|membrane attack complex component/perforin/complement C9, putative, expressed
LOC_Os03g51670	72	142	3.4217	1.00142	Up	8.4437e-07	cDNA|serine esterase family protein, putative, expressed
LOC_Os08g23140	71	140	4.5439	1.00113	Up	1.01516e-06	cDNA|expressed protein
LOC_Os06g43860	339	668	16.5342	1.00016	Up	1.09835e-26	cDNA|homeobox protein knotted-1, putative, expressed
LOC_Os05g41970	21	0	2.03995	-7.67239	Down	5.6185e-07	cDNA|SSA1 - 2S albumin seed storage family protein precursor, expressed
LOC_Os10g24690	16	0	1.19887	-6.90553	Down	1.73212e-05	cDNA|expressed protein
LOC_Os10g32160	20	1	0.825892	-4.30033	Down	1.27389e-05	cDNA|xyloglucan galactosyltransferase KATAMARI1, putative, expressed
LOC_Os11g15250	77	6	16.2773	-3.66023	Down	7.77878e-17	cDNA|THION31 - Plant thionin family protein precursor, expressed
LOC_Os10g40470	333	28	36.9689	-3.55043	Down	1.12498e-66	cDNA|LTPL142 - Protease inhibitor/seed storage/LTP family protein precursor, putative, expressed
LOC_Os10g40480	1075	124	119.182	-3.09433	Down	9.54778e-187	cDNA|LTPL143 - Protease inhibitor/seed storage/LTP family protein precursor, expressed
LOC_Os10g40460	65	8	7.81131	-3.00077	Down	2.7902e-12	cDNA|LTPL141 - Protease inhibitor/seed storage/LTP family protein precursor, expressed
LOC_Os01g65950	23	3	2.89177	-2.917	Down	5.76776e-05	cDNA|thioesterase family protein, putative, expressed
LOC_Os03g12990	30	4	2.92117	-2.88529	Down	4.2459e-06	cDNA|phytosulfokines precursor, putative, expressed
LOC_Os05g06140	445	62	18.6402	-2.82187	Down	1.84133e-71	cDNA|lipase, putative, expressed
LOC_Os08g07170	26	4	3.24396	-2.67884	Down	4.03892e-05	cDNA|cytokinin-O-glucosyltransferase 2, putative, expressed
LOC_Os04g21130	609	97	44.8091	-2.62879	Down	4.15592e-90	cDNA|F-box protein PP2-B1, putative, expressed
LOC_Os07g28480	72	12	4.86749	-2.56336	Down	1.27781e-11	cDNA|glutathione S-transferase, putative, expressed
LOC_Os12g12600	247	42	22.6968	-2.53445	Down	4.64336e-36	cDNA|dirigent, putative, expressed
LOC_Os07g01840	29	5	0.945404	-2.51446	Down	2.70082e-05	cDNA|expressed protein
LOC_Os04g25380	27	5	1.31218	-2.41136	Down	7.87734e-05	cDNA|cytokinin-O-glucosyltransferase 2, putative, expressed
LOC_Os03g07510	215	40	23.6437	-2.40467	Down	8.25174e-30	cDNA|expressed protein
LOC_Os05g12640	37	7	1.93658	-2.3805	Down	3.94356e-06	cDNA|BURP domain containing protein, expressed
LOC_Os09g24840	126	25	14.7721	-2.31183	Down	2.61258e-17	cDNA|GASR10 - Gibberellin-regulated GASA/GAST/Snakin family protein precursor, expressed
LOC_Os06g37010	1067	213	50.9451	-2.30304	Down	2.14268e-134	cDNA|metal cation transporter, putative, expressed
LOC_Os01g70970	345	69	17.7948	-2.30033	Down	1.4994e-44	cDNA|protein kinase, putative, expressed
LOC_Os02g53130	157	33	4.18657	-2.22863	Down	2.34572e-20	cDNA|nitrate reductase, putative, expressed
LOC_Os08g27020	33	7	5.12902	-2.21544	Down	3.10632e-05	cDNA|expressed protein
LOC_Os10g07556	66	14	2.48752	-2.21544	Down	2.81294e-09	cDNA|wall-associated receptor kinase-like 22 precursor, putative, expressed
LOC_Os04g54900	79	17	19.0718	-2.19472	Down	9.63862e-11	cDNA|bHLH family protein, putative, expressed
LOC_Os01g41420	51	11	2.19489	-2.1914	Down	2.27904e-07	cDNA|transmembrane amino acid transporter protein, putative, expressed
LOC_Os12g12580	124	27	7.0265	-2.17771	Down	5.91884e-16	cDNA|NADP-dependent oxidoreductase, putative, expressed
LOC_Os10g18870	421	93	37.6263	-2.15692	Down	5.40146e-50	cDNA|dirigent, putative, expressed
LOC_Os02g41904	1757	400	224.715	-2.11344	Down	6.92848e-198	cDNA|DEF7 - Defensin and Defensin-like DEFL family, expressed
LOC_Os12g23190	30	7	3.9804	-2.07794	Down	0.000139409	cDNA|tyrosine phosphatase family protein, putative, expressed
LOC_Os06g31960	30	7	2.99626	-2.07794	Down	0.000139409	cDNA|THION5 - Plant thionin family protein precursor, expressed
LOC_Os04g46820	120	28	24.7267	-2.07794	Down	1.12219e-14	cDNA|LTPL121 - Protease inhibitor/seed storage/LTP family protein precursor, putative, expressed
LOC_Os01g17214	77	18	3.50813	-2.07526	Down	6.9789e-10	cDNA|major facilitator superfamily antiporter, putative, expressed
LOC_Os05g11970	34	8	2.13083	-2.06586	Down	5.14658e-05	cDNA|GDSL-like lipase/acylhydrolase, putative, expressed
LOC_Os05g06920	38	9	1.46676	-2.0564	Down	1.91051e-05	cDNA|relA-SpoT like protein RSH4, putative, expressed
LOC_Os05g11620	78	19	8.41885	-2.01588	Down	1.11875e-09	cDNA|expressed protein
LOC_Os03g12510	668	169	67.8799	-1.96123	Down	1.87236e-69	cDNA|non-symbiotic hemoglobin 2, putative, expressed
LOC_Os03g64330	39	10	2.89566	-1.94188	Down	2.996e-05	cDNA|aquaporin protein, putative, expressed
LOC_Os01g25030	641	165	102.558	-1.93626	Down	1.28084e-65	cDNA|dirigent, putative
LOC_Os07g42070	54	14	4.89045	-1.92593	Down	9.43426e-07	cDNA|DC1 domain-containing protein, putative, expressed
LOC_Os11g26340	34	9	3.80046	-1.89594	Down	0.000129254	cDNA|RALFL24 - Rapid ALkalinization Factor RALF family protein precursor, expressed
LOC_Os10g31690	45	12	6.02942	-1.88529	Down	1.06352e-05	cDNA|glycine-rich cell wall structural protein 2 precursor, putative, expressed
LOC_Os10g31510	174	47	17.9269	-1.86676	Down	4.0489e-18	cDNA|glycine-rich cell wall structural protein 2 precursor, putative, expressed
LOC_Os04g01740	37	10	1.16839	-1.86593	Down	7.63392e-05	cDNA|heat shock protein, putative, expressed
LOC_Os05g33430	376	102	17.6125	-1.86057	Down	3.19962e-37	cDNA|xyloglucanase inhibitor, putative, expressed
LOC_Os07g14890	38	11	4.04267	-1.7669	Down	0.000111671	cDNA|expressed protein
LOC_Os08g31090	318	93	20.5286	-1.75213	Down	2.44594e-29	cDNA|expressed protein
LOC_Os08g07200	68	20	4.6706	-1.74394	Down	2.57246e-07	cDNA|UDP-glucoronosyl/UDP-glucosyl transferase, putative, expressed
LOC_Os06g41040	47	14	2.18899	-1.72564	Down	2.2565e-05	cDNA|pentatricopeptide, putative, expressed
LOC_Os05g31670	83	25	6.98211	-1.70959	Down	1.89661e-08	cDNA|AWPM-19-like membrane family protein, putative, expressed
LOC_Os05g13320	221	67	8.35256	-1.70022	Down	4.64328e-20	cDNA|C4-dicarboxylate transporter/malic acid transport protein, expressed
LOC_Os09g36280	168	52	10.8111	-1.67028	Down	2.9956e-15	cDNA|glycosyl hydrolases family 17, putative, expressed
LOC_Os01g50680	145	45	7.23653	-1.66646	Down	2.56192e-13	cDNA|OsSub2 - Putative Subtilisin homologue, expressed
LOC_Os06g07896	61	19	3.55281	-1.66121	Down	2.45558e-06	cDNA|ribosomal protein S15 containing protein, expressed
LOC_Os04g05070	92	29	6.7027	-1.64398	Down	8.43466e-09	cDNA|expressed protein
LOC_Os01g03630	41	13	1.63996	-1.63551	Down	0.00014177	cDNA|multicopper oxidase domain containing protein, expressed
LOC_Os01g21034	213	68	11.495	-1.62565	Down	2.77462e-18	cDNA|pectinesterase, putative, expressed
LOC_Os07g36750	1186	380	36.043	-1.62043	Down	5.18902e-94	cDNA|CSLF3 - cellulose synthase-like family F; beta1,3;1,4 glucan synthase, expressed
LOC_Os04g46810	2834	919	303.476	-1.60311	Down	1.40333e-218	cDNA|LTPL120 - Protease inhibitor/seed storage/LTP family protein precursor, expressed
LOC_Os05g12580	172	56	68.7984	-1.59731	Down	1.04962e-14	cDNA|expressed protein
LOC_Os09g35850	43	14	2.93126	-1.59731	Down	0.00012637	cDNA|RNA recognition motif containing protein, putative, expressed
LOC_Os09g24620	73	24	5.16175	-1.58326	Down	6.15358e-07	cDNA|expressed protein
LOC_Os03g13140	1338	440	102.419	-1.5829	Down	2.34792e-102	cDNA|non-symbiotic hemoglobin 2, putative, expressed
LOC_Os02g01590	2697	895	79.649	-1.5698	Down	6.4264e-202	cDNA|glycosyl hydrolases, putative, expressed
LOC_Os04g41740	108	36	5.21455	-1.56336	Down	1.71601e-09	cDNA|expressed protein
LOC_Os04g45720	84	28	3.30484	-1.56336	Down	1.12932e-07	cDNA|aldehyde dehydrogenase, putative, expressed
LOC_Os02g35650	48	16	5.75141	-1.56336	Down	6.53974e-05	cDNA|late embryogenesis abundant protein, putative, expressed
LOC_Os11g33270	2795	932	181.437	-1.56285	Down	7.61624e-208	cDNA|glycosyl hydrolases family 16, putative, expressed
LOC_Os11g47110	552	186	20.3442	-1.54777	Down	6.38e-42	cDNA|OsWAK121 - OsWAK receptor-like protein kinase, expressed
LOC_Os03g41438	65	22	3.34841	-1.54134	Down	4.02012e-06	cDNA|serpin domain containing protein, putative, expressed
LOC_Os11g15180	65	22	4.83049	-1.54134	Down	4.02012e-06	cDNA|SAM dependent carboxyl methyltransferase, putative, expressed
LOC_Os02g09940	62	21	4.81817	-1.54028	Down	6.83368e-06	cDNA|peroxiredoxin, putative, expressed
LOC_Os09g37060	91	31	4.62068	-1.532	Down	5.25646e-08	cDNA|transposon protein, putative, unclassified, expressed
LOC_Os09g21430	44	15	0.872283	-1.53094	Down	0.000169207	cDNA|ZOS9-05 - C2H2 zinc finger protein, expressed
LOC_Os02g39280	73	25	3.77482	-1.52437	Down	1.23273e-06	cDNA|C2 domain containing protein, putative, expressed
LOC_Os01g50030	1023	351	40.9793	-1.52167	Down	2.23498e-74	cDNA|CPuORF25 - conserved peptide uORF-containing transcript, expressed
LOC_Os04g24328	827	286	70.5875	-1.51027	Down	8.05278e-60	cDNA|jasmonate-induced protein, putative, expressed
LOC_Os04g44470	66	23	5.50662	-1.49923	Down	5.29982e-06	cDNA|KUN1 - Kunitz-type trypsin inhibitor precursor, expressed
LOC_Os11g47520	106	37	7.33622	-1.49687	Down	7.53116e-09	cDNA|glycosyl hydrolase, putative, expressed
LOC_Os06g04510	275	96	9.29171	-1.49673	Down	1.02861e-20	cDNA|enolase, putative, expressed
LOC_Os06g48850	68	24	13.7004	-1.4809	Down	4.6475e-06	cDNA|OsSAUR27 - Auxin-responsive SAUR gene family member, expressed
LOC_Os01g65830	487	172	26.0238	-1.47992	Down	6.59102e-35	cDNA|acyl-desaturase, chloroplast precursor, putative, expressed
LOC_Os09g25810	180	65	10.0052	-1.44789	Down	1.84425e-13	cDNA|nodulin, putative, expressed
LOC_Os10g32080	110	40	5.46305	-1.43783	Down	1.10557e-08	cDNA|xyloglucan galactosyltransferase KATAMARI1, putative, expressed
LOC_Os02g43940	54	20	3.04513	-1.41136	Down	8.48678e-05	cDNA|AP2 domain containing protein, expressed
LOC_Os06g08820	62	23	3.78958	-1.40904	Down	2.5448e-05	cDNA|RING-H2 finger protein, putative, expressed
LOC_Os05g33860	51	19	4.34849	-1.4029	Down	0.000144537	cDNA|expressed protein
LOC_Os12g08760	499	186	23.2804	-1.40214	Down	4.46348e-33	cDNA|carboxyvinyl-carboxyphosphonate phosphorylmutase, putative, expressed
LOC_Os06g06000	67	25	4.62527	-1.40064	Down	1.30043e-05	cDNA|expressed protein
LOC_Os06g08120	144	55	6.67242	-1.36697	Down	3.00662e-10	cDNA|plant protein of unknown function domain containing protein, expressed
LOC_Os07g01214	57	22	1.42891	-1.35186	Down	9.23304e-05	cDNA|transposon protein, putative, unclassified, expressed
LOC_Os09g36560	75	29	6.163	-1.34924	Down	7.22118e-06	cDNA|thaumatin, putative, expressed
LOC_Os07g12890	617	241	34.6736	-1.33464	Down	1.07917e-37	cDNA|metal cation transporter, putative, expressed
LOC_Os01g11730	481	188	24.6847	-1.33371	Down	1.02424e-29	cDNA|GDSL-like lipase/acylhydrolase, putative, expressed
LOC_Os12g31200	153	60	4.12438	-1.3289	Down	2.09072e-10	cDNA|NB-ARC domain containing protein, expressed
LOC_Os10g10620	178	70	18.1556	-1.32485	Down	7.87072e-12	cDNA|invertase/pectin methylesterase inhibitor family protein, putative, expressed
LOC_Os09g28660	210	84	14.3876	-1.30033	Down	2.35656e-13	cDNA|gibberellin receptor GID1L2, putative, expressed
LOC_Os01g05710	60	24	6.24475	-1.30033	Down	9.81734e-05	cDNA|expressed protein
LOC_Os07g49000	209	84	6.60496	-1.29344	Down	3.35632e-13	cDNA|DNAJ heat shock N-terminal domain-containing protein, putative, expressed
LOC_Os04g24460	199	80	14.911	-1.2931	Down	1.24094e-12	cDNA|phytase, putative, expressed
LOC_Os12g29220	92	37	4.39779	-1.29251	Down	1.48353e-06	cDNA|nodulin MtN3 family protein, putative, expressed
LOC_Os10g31530	1830	736	171.44	-1.29247	Down	3.50864e-103	cDNA|glycine-rich cell wall protein, putative, expressed
LOC_Os04g39230	134	54	11.5461	-1.2896	Down	6.31936e-09	cDNA|expressed protein
LOC_Os02g40710	74	30	3.83869	-1.28096	Down	1.85348e-05	cDNA|ammonium transporter protein, putative, expressed
LOC_Os01g22680	125	51	8.70287	-1.27176	Down	2.89206e-08	cDNA|fruit bromelain precursor, putative, expressed
LOC_Os02g06690	71	29	6.85617	-1.27017	Down	3.1058e-05	cDNA|plastocyanin-like domain containing protein, putative, expressed
LOC_Os04g46740	142	58	5.83725	-1.27017	Down	3.42346e-09	cDNA|pectinesterase, putative, expressed
LOC_Os09g31350	61	25	2.63778	-1.26528	Down	0.000120307	cDNA|expressed protein
LOC_Os05g31470	61	25	7.8017	-1.26528	Down	0.000120307	cDNA|expressed protein
LOC_Os03g60480	129	53	7.55105	-1.26171	Down	2.12164e-08	cDNA|heavy metal-associated domain containing protein, expressed
LOC_Os08g43654	63	26	2.65394	-1.25524	Down	0.000102438	cDNA|MATE efflux family protein, putative, expressed
LOC_Os06g50650	63	26	6.86339	-1.25524	Down	0.000102438	cDNA|plastocyanin-like domain containing protein, putative, expressed
LOC_Os08g08960	140	58	11.2994	-1.2497	Down	6.878e-09	cDNA|Cupin domain containing protein, expressed
LOC_Os06g40180	354	147	10.3719	-1.24634	Down	3.21092e-20	cDNA|phospholipase D, putative, expressed
LOC_Os09g22000	657	274	40.9549	-1.24012	Down	6.78892e-36	cDNA|hydrolase, HAD superfamily, Cof family, putative, expressed
LOC_Os05g02810	79	33	4.18316	-1.23779	Down	1.63987e-05	cDNA|protein binding protein, putative, expressed
LOC_Os12g31160	213	89	5.25405	-1.23738	Down	1.25608e-12	cDNA|MLA10, putative, expressed
LOC_Os09g26260	83	35	3.90579	-1.22416	Down	1.18836e-05	cDNA|AAA-type ATPase family protein, putative, expressed
LOC_Os01g71340	128	54	7.41801	-1.22351	Down	5.12238e-08	cDNA|glycosyl hydrolases family 17, putative, expressed
LOC_Os01g57880	97	41	11.3396	-1.22076	Down	2.26686e-06	cDNA|plastocyanin-like domain containing protein, putative, expressed
LOC_Os01g57040	113	48	19.1299	-1.21362	Down	3.71732e-07	cDNA|expressed protein
LOC_Os05g46480	68	29	4.28138	-1.20788	Down	8.92822e-05	cDNA|late embryogenesis abundant protein, group 3, putative, expressed
LOC_Os12g01730	68	29	2.71461	-1.20788	Down	8.92822e-05	cDNA|laccase-23 precursor, putative, expressed
LOC_Os09g29710	143	61	14.6959	-1.20754	Down	1.19776e-08	cDNA|beta-expansin precursor, putative, expressed
LOC_Os04g05400	75	32	2.64929	-1.20722	Down	3.86384e-05	cDNA|expressed protein
LOC_Os03g60880	699	300	25.6116	-1.19873	Down	3.4686e-36	cDNA|nucleobase-ascorbate transporter, putative, expressed
LOC_Os06g45990	1226	527	29.5101	-1.19649	Down	5.4366e-62	cDNA|patellin-5, putative, expressed
LOC_Os04g31350	65	28	4.55268	-1.19341	Down	0.000148742	cDNA|expressed protein
LOC_Os03g62950	74	32	5.10419	-1.18786	Down	5.44474e-05	cDNA|expressed protein
LOC_Os04g57870	2899	1263	57.3879	-1.1771	Down	2.12828e-140	cDNA|expressed protein
LOC_Os03g53970	103	45	8.43836	-1.17305	Down	2.33542e-06	cDNA|expressed protein
LOC_Os03g08310	80	35	6.26473	-1.17105	Down	3.31416e-05	cDNA|ZIM domain containing protein, putative, expressed
LOC_Os03g07400	114	50	15.101	-1.16744	Down	7.38852e-07	cDNA|expressed protein
LOC_Os09g28340	84	37	4.2679	-1.16127	Down	2.37856e-05	cDNA|expressed protein
LOC_Os02g05620	238	105	7.85613	-1.15897	Down	1.02959e-12	cDNA|ATEXO70G1, putative, expressed
LOC_Os10g13700	111	49	3.17803	-1.15811	Down	1.21228e-06	cDNA|phosphoenolpyruvate carboxykinase, putative, expressed
LOC_Os11g15130	77	34	7.27205	-1.15773	Down	5.47558e-05	cDNA|jasmonate O-methyltransferase, putative, expressed
LOC_Os11g05290	154	68	16.578	-1.15773	Down	1.05398e-08	cDNA|stress responsive A/B Barrel domain containing protein, expressed
LOC_Os01g46340	77	34	1.90569	-1.15773	Down	5.47558e-05	cDNA|chloroplast unusual positioning protein, putative, expressed
LOC_Os02g37190	882	391	92.5058	-1.15201	Down	1.50057e-42	cDNA|expressed protein
LOC_Os08g39330	4716	2095	416.018	-1.14902	Down	1.28804e-218	cDNA|skin secretory protein xP2 precursor, putative, expressed
LOC_Os10g02380	333	148	22.0196	-1.14833	Down	5.6605e-17	cDNA|oxidoreductase, aldo/keto reductase family protein, putative, expressed
LOC_Os04g44130	191	85	39.7583	-1.14644	Down	2.51624e-10	cDNA|DEF12 - Defensin and Defensin-like DEFL family, expressed
LOC_Os04g16722	15393	6879	298.844	-1.14041	Down	0	cDNA|uncharacterized protein ycf68, putative, expressed
LOC_Os12g01700	284	127	8.62444	-1.13946	Down	1.56619e-14	cDNA|inactive receptor kinase At2g26730 precursor, putative, expressed
LOC_Os01g52660	257	115	19.4353	-1.13854	Down	2.8404e-13	cDNA|POEI51 - Pollen Ole e I allergen and extensin family protein precursor, expressed
LOC_Os10g25400	78	35	4.32088	-1.13452	Down	6.45544e-05	cDNA|GDSL-like lipase/acylhydrolase, putative, expressed
LOC_Os03g18130	8377	3771	250.659	-1.12989	Down	0	cDNA|asparagine synthetase, putative, expressed
LOC_Os10g37230	273	123	17.5958	-1.12864	Down	7.7912e-14	cDNA|expressed protein
LOC_Os02g37100	128	58	15.8974	-1.12042	Down	3.80812e-07	cDNA|expressed protein
LOC_Os07g37010	224	102	11.0108	-1.11333	Down	2.17896e-11	cDNA|cyclin, putative, expressed
LOC_Os04g33680	183	84	8.53771	-1.10178	Down	2.01438e-09	cDNA|glutaredoxin, putative, expressed
LOC_Os10g40430	885	407	90.6077	-1.09905	Down	1.06058e-39	cDNA|LTPL139 - Protease inhibitor/seed storage/LTP family protein precursor, expressed
LOC_Os02g17860	2895	1333	82.1944	-1.09729	Down	1.82116e-125	cDNA|retrotransposon protein, putative, unclassified, expressed
LOC_Os03g52320	128	59	7.70248	-1.09576	Down	6.10422e-07	cDNA|GRF-interacting factor 1, putative, expressed
LOC_Os05g10650	556	258	21.5938	-1.08612	Down	4.25382e-25	cDNA|6-phosphofructokinase, putative, expressed
LOC_Os03g44890	1881	873	43.3209	-1.08585	Down	7.83718e-81	cDNA|anthranilate phosphoribosyltransferase, putative, expressed
LOC_Os01g09540	977	454	58.2759	-1.08407	Down	9.95516e-43	cDNA|HAD superfamily phosphatase, putative, expressed
LOC_Os09g32290	275	128	14.4678	-1.08169	Down	4.23052e-13	cDNA|FAD dependent oxidoreductase domain containing protein, expressed
LOC_Os02g52040	307	143	19.404	-1.08063	Down	1.96022e-14	cDNA|phosphate-induced protein 1 conserved region domain containing protein, expressed
LOC_Os03g45340	120	56	8.07236	-1.07794	Down	1.89188e-06	cDNA|hsp20/alpha crystallin family protein, putative, expressed
LOC_Os06g51320	263	123	18.049	-1.07481	Down	1.77788e-12	cDNA|GASR8 - Gibberellin-regulated GASA/GAST/Snakin family protein precursor, expressed
LOC_Os04g10460	324	152	14.3528	-1.07032	Down	6.10208e-15	cDNA|amidase, putative, expressed
LOC_Os01g71820	115	54	7.62909	-1.069	Down	3.61896e-06	cDNA|glycosyl hydrolases family 17, putative, expressed
LOC_Os07g48500	87	41	7.16351	-1.06379	Down	6.12034e-05	cDNA|stress responsive protein, putative, expressed
LOC_Os11g34110	127	60	6.3035	-1.0602	Down	1.31918e-06	cDNA|heparan-alpha-glucosaminide N-acetyltransferase, putative, expressed
LOC_Os04g44240	416	197	18.201	-1.05679	Down	2.10198e-18	cDNA|cytokinin-O-glucosyltransferase 3, putative, expressed
LOC_Os06g49150	78	37	4.12486	-1.05435	Down	0.000166205	cDNA|exostosin, putative, expressed
LOC_Os05g26660	137	65	5.09523	-1.05407	Down	5.69786e-07	cDNA|NADH-ubiquinone oxidoreductase, mitochondrial precursor, putative, expressed
LOC_Os02g06760	166	79	20.9032	-1.04966	Down	4.0347e-08	cDNA|expressed protein
LOC_Os09g11440	135	65	5.16686	-1.03285	Down	1.04808e-06	cDNA|expressed protein
LOC_Os03g17760	1993	960	101.895	-1.03224	Down	6.75548e-79	cDNA|RNA recognition motif containing protein, putative, expressed
LOC_Os02g02560	164	79	7.50538	-1.03217	Down	7.3896e-08	cDNA|UTP--glucose-1-phosphate uridylyltransferase, putative, expressed
LOC_Os01g62900	838	404	19.8719	-1.031	Down	4.03118e-34	cDNA|amino acid kinase, putative, expressed
LOC_Os06g02530	373	180	30.5583	-1.02958	Down	5.02408e-16	cDNA|expressed protein
LOC_Os11g42500	93	45	6.63922	-1.02571	Down	5.73194e-05	cDNA|dirigent, putative, expressed
LOC_Os02g17620	438	212	37.542	-1.02527	Down	1.94392e-18	cDNA|isochorismatase family protein, putative, expressed
LOC_Os06g04080	140	68	6.65719	-1.02022	Down	8.54198e-07	cDNA|glycosyl hydrolases family 17, putative, expressed
LOC_Os06g32020	617	300	60.8779	-1.01871	Down	4.37204e-25	cDNA|THION6 - Plant thionin family protein precursor, expressed
LOC_Os04g23910	109	53	8.07096	-1.01867	Down	1.46228e-05	cDNA|OsMADS25 - MADS-box family gene with MIKCc type-box, expressed
LOC_Os02g51280	115	56	3.91154	-1.01654	Down	8.77932e-06	cDNA|TCP-domain protein, putative, expressed
LOC_Os10g35460	129	63	6.50968	-1.01235	Down	2.6796e-06	cDNA|COBRA, putative, expressed
LOC_Os04g25560	303	148	10.5749	-1.01212	Down	5.75052e-13	cDNA|OsSCP23 - Putative Serine Carboxypeptidase homologue, expressed
LOC_Os05g37980	88	43	6.8912	-1.01157	Down	0.000109505	cDNA|PSF1 - Putative GINS complex subunit, expressed
LOC_Os04g58230	90	44	4.56706	-1.01082	Down	9.2196e-05	cDNA|transporter family protein, putative, expressed
LOC_Os05g43690	2472	1209	134.743	-1.01027	Down	4.36372e-94	cDNA|glucan endo-1,3-beta-glucosidase-like protein 3 precursor, putative, expressed
LOC_Os06g07620	102	50	2.39442	-1.00697	Down	3.29552e-05	cDNA|expressed protein
LOC_Os02g53690	539	265	23.3447	-1.0027	Down	1.38386e-21	cDNA|growth regulating factor protein, putative, expressed

## Sheet: Validation genes for qRT-PCR
GeneID	log2 Ratio(M10A/CKB or M20A/CKB)	Description
LOC_Os04g58734	7.16552	expressed protein
LOC_Os09g32000	5.13095	expressed protein
LOC_Os07g23570	5.02739	cytochrome P450 72A1, putative, expressed
LOC_Os05g11320	4.94895	metallothionein-like protein 3B, putative, expressed
LOC_Os11g06980	4.54516	BURP domain containing protein, expressed
LOC_Os04g10160	4.29601	cytochrome P450, putative, expressed
LOC_Os08g10244	3.95496	retrotransposon protein, putative, unclassified, expressed
LOC_Os12g44110	3.67152	ligA, putative, expressed
LOC_Os04g09920	3.62151	cytochrome P450, putative, expressed
LOC_Os03g17480	3.61341	IN2-1 protein, putative, expressed
LOC_Os07g23430	3.54599	fatty acid desaturase, putative, expressed
LOC_Os07g26100	3.54516	expressed protein
LOC_Os02g32770	3.40848	cytochrome P450, putative, expressed
LOC_Os12g36830	3.34457	pathogenesis-related Bet v I family protein, putative, expressed
LOC_Os11g14380	3.35957	resistance protein LR10, putative, expressed
LOC_Os06g09990	3.02515	expressed protein
LOC_Os06g09990	3.02515	expressed protein
LOC_Os02g40784	0.0985485	WAX2, putative, expressed
LOC_Os03g14180	2.99345	hsp20/alpha crystallin family protein, putative, expressed
LOC_Os10g20350	2.73041	MATE efflux family protein, putative, expressed
LOC_Os07g08150	2.68456	early light-induced protein, chloroplast precursor, putative, expressed
LOC_Os04g40100	2.40626	BTBN11 - Bric-a-Brac, Tramtrack, Broad Complex BTB domain with non-phototropic hypocotyl 3 NPH3 domain, expressed
LOC_Os02g47840	-0.000157225	universal stress protein domain containing protein, putative, expressed
LOC_Os03g57280	-5.34305e-05	N-dimethylguanosine tRNA methyltransferase, putative, expressed
LOC_Os02g57940	-3.32771e-05	OsFBX74 - F-box domain containing protein, expressed
LOC_Os06g05090	1.76574e-05	methyltransferase domain containing protein, expressed
LOC_Os12g44060	4.54146e-05	nodulin, putative, expressed
LOC_Os04g50950	9.98098e-05	peptide transporter PTR2, putative, expressed
LOC_Os02g40710	-2.31554	ammonium transporter protein, putative, expressed
LOC_Os04g21130	-2.62879	F-box protein PP2-B1, putative, expressed
LOC_Os03g16600	-2.61389	expressed protein
LOC_Os08g07170	-2.67884	cytokinin-O-glucosyltransferase 2, putative, expressed
LOC_Os09g35010	-3.19885	dehydration-responsive element-binding protein, putative, expressed
LOC_Os01g19330	-3.49841	MYB family transcription factor, putative, expressed
LOC_Os10g07556	-3.37288	wall-associated receptor kinase-like 22 precursor, putative, expressed
LOC_Os10g06090	-3.37288	OsWAK104 - OsWAK receptor-like protein kinase, expressed
LOC_Os10g40470	-3.55043	LTPL142 - Protease inhibitor/seed storage/LTP family protein precursor, putative, expressed
LOC_Os01g19330	-3.49841	MYB family transcription factor, putative, expressed
LOC_Os09g39090	-3.76144	vignain precursor, putative, expressed
LOC_Os10g32160	-4.30033	xyloglucan galactosyltransferase KATAMARI1, putative, expressed
LOC_Os11g15250	-3.66023	THION31 - Plant thionin family protein precursor, expressed
LOC_Os01g22249	-4.5573	peroxidase precursor, putative, expressed	cDNA|xyloglucan galactosyltransferase KATAMARI1, putative, expressed
LOC_Os10g32160	-4.30033	xyloglucan galactosyltransferase KATAMARI1, putative, expressed
LOC_Os11g14900	-5.46803	thiol protease SEN102 precursor, putative, expressed
